# Supplementary material for: Research on the impacts of digital economy on carbon emission efficiency at China’s City level
Source: PLoS One. 2024 Sep 6;19(9):e0308001. doi: 10.1371/journal.pone.0308001 (PMC11379388; doi:10.1371/journal.pone.0308001)
Supplement: S1 Data set — (XLSX) [file pone.0308001.s001.xlsx]

## Sheet: total data
REGION	YEAR	CEE	DIGE	DIGE*DIGE	TECH	LNGDP	STRU	GOV	HUM
1	2011	0.381726	3.89891	15.2015	3.955	2.09995	3.2945	0.199683	0.0290735
1	2012	0.400303	4.46932	19.9748	4.3812	2.16877	3.36828	0.20612	0.0284667
1	2013	0.418985	5.35226	28.6466	6.2066	2.69585	3.4431	0.214028	0.0277476
1	2014	0.444006	5.80789	33.7316	7.2468	2.30254	3.65791	0.212119	0.0278744
1	2015	0.465621	6.229	38.8005	9.0803	2.36553	4.03495	0.219307	0.027461
1	2016	0.525309	7.07749	50.0909	10.2205	2.46978	4.16563	0.219587	0.0275907
1	2017	0.537452	7.22043	52.1347	10.6767	2.62687	4.25619	0.228077	0.0272322
1	2018	0.541737	7.67987	58.9803	12.3319	2.64056	4.34675	0.226291	0.0268738
1	2019	0.764828	8.09791	65.5762	13.1716	2.79862	5.16832	0.229444	0.0272054
1	2020	0.769707	8.25811	68.1964	16.2824	2.80269	5.29817	0.237108	0.0279617
2	2011	0.374627	0.247531	0.0612715	1.3262	2.14257	0.880412	0.158865	0.0308901
2	2012	0.403236	0.550919	0.303511	1.6406	2.23187	0.909249	0.166219	0.0331879
2	2013	0.422946	0.719747	0.518035	2.4732	2.66116	0.948855	0.177396	0.0338797
2	2014	0.452319	1.07288	1.15108	2.5316	2.35357	0.99919	0.183424	0.0338434
2	2015	0.469811	1.45084	2.10494	3.6373	2.37918	1.11958	0.185448	0.0334787
2	2016	0.529431	2.31069	5.33928	3.9911	2.44281	1.33333	0.186841	0.0335544
2	2017	0.568022	2.12531	4.51693	4.1531	2.4671	1.39109	0.196439	0.0335202
2	2018	0.552004	2.69401	7.25768	5.4672	2.49081	1.44884	0.20505	0.033586
2	2019	0.370344	2.92346	8.54659	5.7799	2.20134	1.80131	0.208774	0.0345226
2	2020	0.310208	1.87832	3.52807	7.5434	2.3186	1.88772	0.223754	0.035128
3	2011	0.360294	-0.54308	0.294936	0.2385	1.38427	0.805103	0.0988414	0.0379608
3	2012	0.381368	-0.263311	0.0693324	0.2728	1.47137	0.806588	0.103127	0.0382796
3	2013	0.409081	0.159617	0.0254775	0.3835	1.57879	0.854257	0.107521	0.0397861
3	2014	0.402624	0.188893	0.0356806	0.4281	1.58862	0.936912	0.109566	0.0372758
3	2015	0.376549	0.367249	0.134872	0.5474	1.63008	1.01686	0.125425	0.0393839
3	2016	0.407547	0.630102	0.397029	0.702	1.70796	1.02178	0.125869	0.0411251
3	2017	0.400712	1.15586	1.33601	0.7461	1.7129	1.24965	0.134339	0.0400297
3	2018	0.360453	1.66448	2.77049	1.1353	1.71781	1.47751	0.163024	0.0489343
3	2019	0.306406	1.76378	3.11093	1.3847	1.66504	1.92642	0.180962	0.0484984
3	2020	0.297024	1.71478	2.94046	2.0498	1.66697	2.11531	0.192456	0.0520662
4	2011	0.417675	-0.49753	0.247536	0.1456	1.96802	0.515646	0.0811548	0.0139213
4	2012	0.495302	-0.324843	0.105523	0.1542	2.03657	0.535268	0.083648	0.0164136
4	2013	0.454263	-0.365938	0.133911	0.2336	2.11422	0.549744	0.0812223	0.0151229
4	2014	0.445863	-0.303332	0.09201	0.2533	2.08505	0.576104	0.0842781	0.0142989
4	2015	0.435904	-0.133401	0.0177957	0.3122	2.05921	0.644839	0.0870434	0.0143128
4	2016	0.418047	0.179607	0.0322588	0.3352	2.09481	0.644634	0.0911101	0.0148137
4	2017	0.461788	0.296194	0.087731	0.3649	2.13472	0.668646	0.0995703	0.0158255
4	2018	0.475957	0.45725	0.209077	0.5257	2.1731	0.692658	0.107734	0.0168373
4	2019	0.470031	0.647745	0.419574	0.7102	2.15949	0.759916	0.115749	0.0183978
4	2020	0.489443	0.777228	0.604084	1.1357	2.23506	0.724864	0.12845	0.0214792
5	2011	0.269992	-0.283451	0.0803445	0.1044	1.27231	1.21735	0.157576	0.0299575
5	2012	0.257086	-0.252562	0.0637876	0.0955	1.32983	1.20463	0.175513	0.0516122
5	2013	0.257797	0.0271316	0.000736121	0.1436	1.38352	1.22826	0.171393	0.0579945
5	2014	0.263519	0.144535	0.0208903	0.1263	1.36818	1.28232	0.176632	0.0507449
5	2015	0.280951	0.333074	0.110938	0.2904	1.40477	1.41051	0.182573	0.0505697
5	2016	0.295335	0.581967	0.338685	0.3258	1.99816	1.46127	0.181992	0.0542309
5	2017	0.347845	0.747113	0.558178	0.2994	1.84162	1.55185	0.186018	0.0563363
5	2018	0.376292	0.91452	0.836347	0.2876	1.65594	1.64243	0.188072	0.0584417
5	2019	0.381147	1.11554	1.24442	0.3178	1.63577	1.65126	0.197234	0.0601485
5	2020	0.394325	1.26803	1.60791	0.4386	1.68308	1.63709	0.201828	0.0609305
6	2011	0.336569	-1.17869	1.38932	0.0917	1.10757	0.596312	0.11783	0.00673194
6	2012	0.330886	-1.01474	1.02969	0.0899	1.18326	0.629035	0.125511	0.00666411
6	2013	0.32375	-0.927487	0.860232	0.1467	1.12493	0.696533	0.129919	0.00846886
6	2014	0.328609	-0.845208	0.714376	0.1439	1.19219	0.734384	0.131387	0.00628836
6	2015	0.304897	-0.786129	0.617998	0.3248	1.20747	0.848813	0.15393	0.00622074
6	2016	0.309489	-0.602937	0.363533	0.2124	1.26031	0.852244	0.159313	0.006064
6	2017	0.336058	-0.358733	0.128689	0.2429	1.27472	0.934215	0.161082	0.00646843
6	2018	0.325867	-0.236101	0.0557439	0.3894	1.28893	1.01619	0.161209	0.00687287
6	2019	0.324661	-0.105677	0.0111677	0.4053	1.29599	1.02243	0.170002	0.00756919
6	2020	0.348694	0.0724889	0.00525465	0.6758	1.35126	1.07525	0.177002	0.00842177
7	2011	0.28236	-1.19436	1.42649	0.0524	0.694496	0.525216	0.15019	0.00678039
7	2012	0.255015	-1.07892	1.16407	0.073	0.758982	0.556971	0.16334	0.00689534
7	2013	0.259114	-0.928149	0.861461	0.1119	0.743365	0.605956	0.161535	0.00625903
7	2014	0.256475	-0.837541	0.701475	0.124	0.822332	0.76098	0.178891	0.00645262
7	2015	0.265734	-0.670651	0.449773	0.2366	0.886079	0.876362	0.211744	0.00650833
7	2016	0.290507	-0.447554	0.200304	0.2676	0.994658	0.842723	0.207206	0.00668839
7	2017	0.349966	-0.315976	0.0998409	0.2816	1.03404	0.996417	0.202847	0.00685392
7	2018	0.346448	-0.163833	0.0268413	0.4595	1.07193	1.15011	0.230075	0.00701946
7	2019	0.328065	-0.0667674	0.00445788	0.4664	1.05456	1.20433	0.259658	0.00760411
7	2020	0.312905	-0.091604	0.0083913	0.7678	1.12846	1.29404	0.277714	0.00848817
8	2011	0.248395	-1.01	1.0201	0.1731	0.779141	0.574044	0.13579	0.0147936
8	2012	0.244921	-0.86318	0.745079	0.2043	0.877675	0.566024	0.140973	0.0125639
8	2013	0.264746	-0.680335	0.462856	0.3298	0.914329	0.580206	0.158532	0.0222754
8	2014	0.254065	-0.604494	0.365413	0.3245	0.974597	0.669515	0.150762	0.014073
8	2015	0.256708	-0.451241	0.203619	0.4094	1.06702	0.763695	0.188912	0.016912
8	2016	0.326082	-0.263687	0.0695308	0.4764	1.09835	0.798222	0.176023	0.0170006
8	2017	0.321581	-0.021176	0.000448425	0.542	1.11594	0.947464	0.187825	0.0170022
8	2018	0.298565	0.00930456	8.65748e-05	0.7969	1.13324	1.09671	0.292628	0.0171414
8	2019	0.293704	0.288437	0.0831962	0.813	1.15864	1.52504	0.232701	0.0173012
8	2020	0.301674	0.420762	0.177041	1.3123	1.23166	1.6198	0.31295	0.0174771
9	2011	0.275414	-0.986007	0.97221	0.0165	0.941919	0.897964	0.206967	0.010337
9	2012	0.284685	-0.755578	0.570898	0.0203	1.03457	0.942644	0.216093	0.0103794
9	2013	0.302467	-0.670166	0.449123	0.041	1.03677	0.938998	0.223858	0.0113371
9	2014	0.301002	-0.551434	0.304079	0.0487	1.11645	0.927801	0.244418	0.0125156
9	2015	0.309442	-0.443191	0.196418	0.0754	1.12623	1.05274	0.286211	0.0128336
9	2016	0.320589	-0.221225	0.0489404	0.0847	1.19822	1.19319	0.283216	0.0133971
9	2017	0.319377	0.0710209	0.00504397	0.098	1.22087	1.35993	0.314777	0.0134563
9	2018	0.308441	0.114473	0.0131041	0.1332	1.24303	1.52667	0.364603	0.0136154
9	2019	0.291939	0.395569	0.156475	0.1606	1.25348	1.93489	0.393965	0.014851
9	2020	0.299779	0.578477	0.334636	0.2543	1.35163	2.0902	0.401921	0.0180795
10	2011	0.288593	-0.980047	0.960493	0.0208	1.15389	0.550429	0.174206	0.0115645
10	2012	0.290099	-0.785848	0.617557	0.0244	1.21761	0.593839	0.199503	0.0117956
10	2013	0.283333	-0.479554	0.229972	0.029	1.21352	0.633908	0.205767	0.0110346
10	2014	0.295356	-0.523921	0.274493	0.0308	1.33836	0.664266	0.209431	0.0115209
10	2015	0.295778	-0.448905	0.201516	0.0453	1.3482	0.764731	0.215301	0.0116598
10	2016	0.309185	-0.194066	0.0376615	0.0598	1.40465	0.822887	0.211149	0.0121956
10	2017	0.349394	0.147037	0.02162	0.0763	1.41363	1.04117	0.231252	0.0127567
10	2018	0.346831	0.377327	0.142376	0.1228	1.42253	1.25944	0.254582	0.0133179
10	2019	0.319844	0.5187	0.26905	0.1299	1.41294	1.40108	0.28676	0.0150639
10	2020	0.32372	0.639647	0.409149	0.2151	1.52864	1.4376	0.289782	0.0167296
11	2011	0.380143	-0.98726	0.974681	0.0791	1.2824	0.684932	0.102255	0.00683629
11	2012	0.400955	-0.858703	0.737371	0.0856	1.35967	0.685682	0.110785	0.00710339
11	2013	0.428321	-0.699287	0.489002	0.1307	1.38529	0.714368	0.116964	0.00713674
11	2014	0.416967	-0.661188	0.43717	0.1435	1.45105	0.729074	0.12168	0.00730969
11	2015	0.422847	-0.556533	0.309729	0.2204	1.50005	0.822912	0.146005	0.00748888
11	2016	0.431155	-0.289389	0.0837461	0.2649	1.55656	0.840895	0.142438	0.00904708
11	2017	0.447469	-0.0245178	0.000601122	0.3021	1.56848	0.99653	0.152465	0.00975556
11	2018	0.404759	0.0604866	0.00365862	0.4868	1.58026	1.15216	0.169255	0.00904029
11	2019	0.362355	0.159551	0.0254565	0.4973	1.56157	1.30406	0.191277	0.0107577
11	2020	0.364065	0.244936	0.0599934	0.9096	1.6236	1.36042	0.198662	0.0122995
12	2011	0.264965	-0.344603	0.118751	0.0958	1.30218	0.64145	0.141457	0.0203979
12	2012	0.27217	-0.211695	0.0448149	0.116	1.40113	0.647647	0.149381	0.0217749
12	2013	0.285817	0.439586	0.193235	0.163	1.52706	0.706464	0.150495	0.0226558
12	2014	0.315154	0.628856	0.39546	0.201	1.57706	0.884311	0.139024	0.0229804
12	2015	0.336645	0.799899	0.639838	0.2976	1.69488	1.057	0.194814	0.0243812
12	2016	0.378529	0.877501	0.770007	0.3025	1.77448	1.10279	0.188044	0.024865
12	2017	0.290533	1.86192	3.46674	0.3478	1.82356	1.33069	0.19043	0.0257081
12	2018	0.417014	0.958747	0.919195	0.5509	1.87035	1.55859	0.199584	0.0265513
12	2019	0.418616	1.09278	1.19417	0.5941	1.87965	1.83597	0.200178	0.0279652
12	2020	0.416207	1.1442	1.3092	0.9908	1.80811	2.01357	0.197483	0.0278138
13	2011	0.291187	-0.993333	0.986711	0.0673	0.757717	0.545091	0.147909	0.0040885
13	2012	0.292401	-0.8988	0.807841	0.0778	0.837291	0.571926	0.159056	0.00369081
13	2013	0.298188	-0.698369	0.487719	0.1072	0.870833	0.615178	0.173387	0.00341806
13	2014	0.301821	-0.606494	0.367835	0.102	0.956357	0.786669	0.211093	0.00369677
13	2015	0.314033	-0.435038	0.189258	0.1486	1.01316	0.866739	0.220433	0.0037714
13	2016	0.354747	-0.202175	0.0408749	0.1637	1.16174	0.849129	0.223197	0.0035092
13	2017	0.428489	0.0844681	0.00713487	0.207	1.20676	0.986729	0.230269	0.00387834
13	2018	0.408838	0.237257	0.0562907	0.2566	1.24984	1.12433	0.230455	0.00424747
13	2019	0.38295	0.307942	0.0948285	0.3018	1.21191	1.61774	0.261978	0.00486371
13	2020	0.378674	0.375966	0.141351	0.4694	1.30666	1.70423	0.269137	0.00539532
14	2011	0.26641	0.238106	0.0566946	0.2208	1.59518	1.15582	0.115048	0.0810224
14	2012	0.257364	0.455254	0.207256	0.2361	1.69451	1.19732	0.120031	0.0843655
14	2013	0.259854	0.871341	0.759236	0.3452	1.88321	1.25688	0.122253	0.0931959
14	2014	0.262751	0.980608	0.961591	0.3516	1.77534	1.46175	0.127492	0.0934901
14	2015	0.283519	1.23973	1.53694	0.4279	1.84819	1.6445	0.133542	0.097807
14	2016	0.309357	1.34459	1.80793	0.4477	1.92036	1.73228	0.143479	0.0997869
14	2017	0.354417	1.82551	3.3325	0.5489	2.05736	1.7015	0.140073	0.100355
14	2018	0.398565	2.00102	4.0041	0.675	2.17784	1.67072	0.149648	0.100923
14	2019	0.410368	2.20025	4.84108	0.7504	2.20495	1.62483	0.15154	0.103305
14	2020	0.498627	2.38772	5.70122	1.212	2.06349	1.74013	0.155874	0.111411
15	2011	0.304303	-1.00391	1.00783	0.0207	0.929839	0.862606	0.200585	0.010426
15	2012	0.304496	-0.768159	0.590069	0.0252	1.02299	0.867061	0.200299	0.0110748
15	2013	0.27938	-0.695277	0.48341	0.0539	1.05456	1.0034	0.211937	0.00890233
15	2014	0.287399	-0.613671	0.376592	0.0426	1.08543	1.12053	0.221406	0.00885557
15	2015	0.286678	-0.478254	0.228727	0.0647	1.13105	1.26526	0.256069	0.00845852
15	2016	0.26132	-0.284631	0.0810149	0.0942	1.10014	1.57859	0.258699	0.00824291
15	2017	0.274113	-0.0390333	0.0015236	0.0839	1.20781	1.58886	0.263324	0.00810963
15	2018	0.306204	0.269278	0.0725108	0.1178	1.305	1.59912	0.266258	0.00897635
15	2019	0.298124	0.515072	0.265299	0.1189	1.33821	1.54301	0.275483	0.00902357
15	2020	0.296843	0.684544	0.468601	0.1935	1.4812	1.5639	0.28334	0.00965004
16	2011	0.241792	-0.634343	0.402391	0.0147	1.34807	0.655451	0.134513	0.00781351
16	2012	0.253436	-0.40322	0.162586	0.0315	1.47481	0.67227	0.147103	0.00871133
16	2013	0.239011	-0.264356	0.0698843	0.0463	1.52608	0.704404	0.141151	0.00929028
16	2014	0.234595	-0.142553	0.0203214	0.0228	1.49025	0.79773	0.140943	0.00992344
16	2015	0.231551	0.00860123	7.39812e-05	0.0331	1.45133	0.973309	0.149062	0.00983607
16	2016	0.241971	0.234821	0.0551407	0.0377	1.49203	1.04747	0.153694	0.0102054
16	2017	0.264106	0.499761	0.249761	0.0356	1.57316	1.07147	0.156361	0.0109939
16	2018	0.290098	0.711036	0.505573	0.0431	1.6482	1.09547	0.168919	0.0117824
16	2019	0.296981	1.05357	1.11001	0.038	1.62482	1.16033	0.183957	0.0119671
16	2020	0.303686	1.43963	2.07254	0.0665	1.72713	1.18862	0.208373	0.0142212
17	2011	0.327044	-1.06273	1.12939	0.0447	1.29267	0.413758	0.144455	0.00916692
17	2012	0.338779	-0.834566	0.6965	0.0548	1.3743	0.424881	0.151909	0.00908285
17	2013	0.308274	-0.72106	0.519927	0.0866	1.36973	0.47285	0.184356	0.00955049
17	2014	0.304173	-0.609935	0.372021	0.0695	1.36599	0.639294	0.183316	0.01212
17	2015	0.263016	-0.4877	0.237851	0.0709	1.25359	0.860747	0.182087	0.0116219
17	2016	0.290664	-0.390454	0.152454	0.0705	1.31003	0.86901	0.184453	0.0111232
17	2017	0.292328	-0.184656	0.0340979	0.0616	1.44224	0.821385	0.184101	0.0106783
17	2018	0.303405	0.0371297	0.00137862	0.0861	1.55899	0.773759	0.196718	0.0102335
17	2019	0.271948	0.26457	0.069997	0.1367	1.55221	0.816495	0.216164	0.0106729
17	2020	0.262427	0.4197	0.176148	0.2291	1.68228	0.83546	0.231354	0.0135862
18	2011	0.25398	-0.820635	0.673442	0.0414	1.36622	0.461503	0.126525	0.00215523
18	2012	0.267448	-0.599046	0.358856	0.0466	1.48743	0.483811	0.128184	0.00258119
18	2013	0.225577	-0.662552	0.438975	0.0589	1.55009	0.534027	0.152451	0.00281642
18	2014	0.214342	-0.29447	0.0867123	0.0447	1.50281	0.63002	0.156129	0.00276647
18	2015	0.216393	-0.0729979	0.00532869	0.0522	1.50394	0.719675	0.173147	0.00271761
18	2016	0.214273	0.141828	0.0201152	0.0367	1.51008	0.801248	0.164397	0.00272875
18	2017	0.22795	0.394197	0.155391	0.0446	1.63987	0.807969	0.148603	0.00246892
18	2018	0.260049	0.496012	0.246028	0.0632	1.75473	0.814689	0.168997	0.00220908
18	2019	0.249379	0.829591	0.688221	0.0743	1.75291	0.77651	0.186362	0.00173653
18	2020	0.253537	1.34596	1.81161	0.1126	1.87128	0.794244	0.19916	0.00180365
19	2011	0.407142	-1.03368	1.0685	0.0096	1.60326	0.623628	0.134963	0.00290528
19	2012	0.471684	-0.879712	0.773893	0.0148	1.76139	0.604258	0.13777	0.000189563
19	2013	0.439722	-0.515682	0.265928	0.0214	1.77477	0.677316	0.150493	0.000575866
19	2014	0.429043	-0.57025	0.325185	0.0262	1.7469	0.735626	0.142577	0.00509755
19	2015	0.399943	-0.463168	0.214525	0.015	1.63425	1.08117	0.153466	0.00605314
19	2016	0.416695	-0.242828	0.0589652	0.0162	1.64885	1.18049	0.139054	0.00643395
19	2017	0.416872	-0.0521992	0.00272475	0.0209	1.72209	1.32658	0.142886	0.00620077
19	2018	0.441883	0.100707	0.0101419	0.0246	1.79033	1.47268	0.163174	0.00629676
19	2019	0.419144	0.195715	0.0383044	0.0305	1.78426	1.36765	0.181654	0.00723109
19	2020	0.446949	0.260168	0.0676876	0.0506	1.93007	1.3545	0.180257	0.00821037
20	2011	0.255532	-1.01719	1.03467	0.0345	1.0043	0.672747	0.173211	0.0189448
20	2012	0.26363	-0.83803	0.702294	0.0379	1.10171	0.676621	0.181172	0.0208418
20	2013	0.245589	-0.647758	0.41959	0.0536	1.13066	0.727776	0.208988	0.0360826
20	2014	0.247232	-0.585287	0.342561	0.0515	1.14531	0.898419	0.208253	0.0421973
20	2015	0.230312	-0.393854	0.155121	0.0698	1.14531	1.05252	0.230534	0.0489325
20	2016	0.230771	-0.348174	0.121225	0.0678	1.18314	1.09709	0.226532	0.0527184
20	2017	0.275704	-0.209507	0.0438933	0.0971	1.32914	1.01772	0.219736	0.0548813
20	2018	0.281518	-0.0861399	0.00742008	0.1465	1.45652	0.938355	0.222876	0.0570441
20	2019	0.251413	0.250313	0.0626568	0.1523	1.46152	1.05512	0.25415	0.0593495
20	2020	0.237476	0.567812	0.322411	0.2449	1.47123	1.03299	0.272394	0.0656528
21	2011	0.212458	-1.15795	1.34084	0.0381	0.679707	0.724691	0.162799	0.00353801
21	2012	0.18449	-1.06662	1.13767	0.0515	0.724064	0.811157	0.180264	0.00399222
21	2013	0.214362	-0.553149	0.305974	0.071	0.781204	0.867418	0.201002	0.00888686
21	2014	0.207873	-0.646134	0.417489	0.0797	0.830297	1.02201	0.198688	0.008192
21	2015	0.216177	-0.438435	0.192225	0.1003	0.802181	1.22814	0.235898	0.00992934
21	2016	0.217301	-0.341527	0.116641	0.0959	0.837507	1.29992	0.235478	0.0104386
21	2017	0.243467	-0.23039	0.0530793	0.103	0.942641	1.30459	0.221826	0.0104074
21	2018	0.270101	-0.1183	0.013995	0.1405	1.03776	1.30926	0.22381	0.0104998
21	2019	0.266568	0.0417025	0.0017391	0.1411	1.06905	1.43179	0.239403	0.01055
21	2020	0.258909	0.197915	0.0391702	0.2555	1.23498	1.45239	0.254052	0.0131093
22	2011	0.209976	-0.958532	0.918784	0.0224	0.588842	0.747479	0.27448	0.00593003
22	2012	0.219946	-0.822442	0.676411	0.0244	0.697189	0.758961	0.292343	0.00669136
22	2013	0.20765	-0.666001	0.443557	0.0379	0.74441	0.806039	0.32558	0.00608507
22	2014	0.223214	-0.555115	0.308153	0.0386	0.779141	0.902608	0.334478	0.00606459
22	2015	0.215935	-0.461579	0.213055	0.039	0.776155	1.02796	0.335252	0.00645995
22	2016	0.22713	-0.352881	0.124525	0.0311	0.821848	1.06665	0.345676	0.00655837
22	2017	0.270513	-0.145947	0.0213005	0.0338	0.992437	0.997041	0.340891	0.00783272
22	2018	0.267832	-0.0176658	0.000312081	0.0479	1.13812	0.927431	0.357227	0.00710708
22	2019	0.26046	0.14722	0.0216736	0.0485	1.14972	1.1026	0.370274	0.00897215
22	2020	0.250904	0.221861	0.0492225	0.0753	1.26113	1.11803	0.391143	0.0100204
23	2011	0.325125	-0.823049	0.67741	0.033	0.963937	0.481916	0.164715	0.00913476
23	2012	0.322284	-0.639988	0.409585	0.04	1.03073	0.502414	0.182368	0.00949433
23	2013	0.303649	-0.398135	0.158511	0.0556	1.05302	0.551453	0.216736	0.0101319
23	2014	0.293525	-0.247166	0.061091	0.0595	1.01367	0.696484	0.233326	0.0100632
23	2015	0.260801	-0.149703	0.022411	0.0683	0.964662	0.899238	0.24763	0.0100958
23	2016	0.25905	-0.00866327	7.50522e-05	0.0534	0.997022	0.976804	0.258019	0.0107009
23	2017	0.261845	0.13304	0.0176997	0.0496	1.08465	1.00703	0.25279	0.0100942
23	2018	0.282746	0.170047	0.0289159	0.0768	1.16521	1.03726	0.267994	0.00948747
23	2019	0.252417	0.281077	0.0790042	0.083	1.17093	1.14682	0.283003	0.00952562
23	2020	0.24669	0.415576	0.172704	0.1521	1.33763	1.15494	0.291935	0.0105584
24	2011	0.321558	-1.46486	2.14581	0.0163	1.10605	0.298874	0.16782	0.00436261
24	2012	0.301604	-1.28614	1.65416	0.0247	1.18507	0.30452	0.200317	0.00426668
24	2013	0.292791	-0.68471	0.468828	0.024	1.13729	0.341785	0.237907	0.00501247
24	2014	0.265227	-0.863432	0.745515	0.0242	1.06333	0.508041	0.239533	0.00570183
24	2015	0.232487	-0.71976	0.518054	0.029	0.916411	0.65759	0.286685	0.00599046
24	2016	0.230755	-0.557559	0.310872	0.0401	0.951503	0.695824	0.277152	0.00598416
24	2017	0.287499	-0.358805	0.128741	0.043	1.13913	0.628251	0.261112	0.00546423
24	2018	0.287901	-0.223786	0.0500803	0.0727	1.29705	0.560678	0.28856	0.0049443
24	2019	0.295353	-0.00760959	5.79059e-05	0.0861	1.35815	0.596653	0.284829	0.00494664
24	2020	0.282481	0.19424	0.0377291	0.1397	1.43984	0.597213	0.299831	0.00533317
25	2011	1.03299	0.586862	0.344407	0.082	2.01844	1.6177	0.117426	0.0768393
25	2012	0.85322	0.897356	0.805248	0.0927	2.13457	1.60988	0.111215	0.0775792
25	2013	0.677114	1.36682	1.86821	0.1229	2.44953	1.97154	0.11878	0.0979738
25	2014	0.888891	1.29068	1.66586	0.1054	2.26136	2.26407	0.11743	0.0770861
25	2015	0.833103	1.67424	2.80307	0.1582	2.31739	2.41839	0.126694	0.0772352
25	2016	1.07603	1.76828	3.12681	0.1786	2.33442	2.45999	0.132334	0.0773335
25	2017	0.702836	1.90252	3.6196	0.1881	2.28373	2.47402	0.132641	0.0771577
25	2018	0.719222	2.40557	5.78678	0.2927	2.23033	2.48804	0.132865	0.0769819
25	2019	0.501863	2.58603	6.68755	0.0817	2.1876	2.24966	0.14974	0.0776644
25	2020	0.475574	2.8617	8.18932	0.1327	2.09993	2.27703	0.156576	0.077459
26	2011	0.810954	-0.577266	0.333236	0.0496	2.41923	0.756723	0.083607	0.0252435
26	2012	0.781822	-0.436271	0.190332	0.0586	2.53138	0.760759	0.0853792	0.0253078
26	2013	0.701214	-0.129011	0.0166438	0.093	2.74528	0.881658	0.0914148	0.0311556
26	2014	0.684363	-0.177494	0.0315042	0.1119	2.57014	0.972611	0.0972663	0.0252784
26	2015	0.892437	0.0336564	0.00113276	0.1549	2.58213	1.01095	0.105662	0.0256978
26	2016	0.770348	0.161582	0.0261087	0.145	2.61022	1.07047	0.107135	0.0282218
26	2017	0.563203	0.371177	0.137772	0.145	2.47822	1.21448	0.109688	0.027363
26	2018	0.449058	0.541373	0.293085	0.1844	2.3261	1.35848	0.123491	0.0265042
26	2019	0.429477	0.889739	0.791636	0.0282	2.23895	1.45471	0.134315	0.0264207
26	2020	0.397665	1.15376	1.33117	0.0371	2.33165	1.32608	0.136106	0.0320383
27	2011	0.476604	-0.493725	0.243764	0.0034	2.19189	0.360703	0.161816	0.00665046
27	2012	0.537053	-0.213447	0.0455595	0.0055	2.33449	0.349762	0.166309	0.00649471
27	2013	0.486184	-0.065889	0.00434136	0.0038	2.33853	0.50273	0.15915	0.00555273
27	2014	0.523455	0.265839	0.0706705	0.0081	2.38468	0.564826	0.157701	0.00509529
27	2015	0.593024	0.614275	0.377334	0.0106	2.31126	0.739344	0.159862	0.00637119
27	2016	0.611742	0.755022	0.570058	0.0119	2.32947	0.752386	0.172991	0.00862764
27	2017	0.676782	1.11712	1.24795	0.0136	2.25532	0.675273	0.179246	0.00892148
27	2018	0.728874	1.46079	2.1339	0.0222	2.17522	0.59816	0.179865	0.00921532
27	2019	0.685339	1.69621	2.87712	0.0234	2.27793	0.593212	0.186875	0.0104736
27	2020	0.887821	1.93899	3.75969	0.0582	2.31489	0.534429	0.201096	0.0114401
28	2011	0.513012	0.0568629	0.00323339	0.0202	1.1353	0.572814	0.202045	0.0039814
28	2012	0.620494	-0.944465	0.892015	0.0268	1.29088	0.532779	0.207488	0.00413563
28	2013	1.00775	-0.668376	0.446726	0.0376	1.29033	0.657165	0.206268	0.00404229
28	2014	0.621544	-0.58807	0.345827	0.0398	1.4185	0.749483	0.202682	0.00457835
28	2015	0.657689	-0.337544	0.113936	0.0418	1.46485	0.795023	0.222984	0.00474238
28	2016	0.601848	-0.227483	0.0517484	0.0462	1.50265	0.805957	0.226997	0.00505126
28	2017	0.519531	-0.0783392	0.00613702	0.0452	1.39569	1.2076	0.26557	0.00519361
28	2018	0.403206	0.0822086	0.00675826	0.0766	1.27589	1.60923	0.329207	0.00533596
28	2019	0.384539	0.0875802	0.00767029	0.0936	1.37341	1.72413	0.319217	0.00546821
28	2020	0.419717	0.0970078	0.00941052	0.1455	1.47236	1.57628	0.348542	0.00595666
29	2011	0.437296	-0.982186	0.964689	0.0117	1.52968	0.398693	0.147375	0.00987727
29	2012	0.486706	-0.8092	0.654805	0.0163	1.68595	0.365579	0.151053	0.0120528
29	2013	0.552707	-0.525223	0.275859	0.0235	1.71394	0.483698	0.167426	0.00912589
29	2014	0.450825	-0.358597	0.128592	0.0268	1.79807	0.519745	0.168648	0.011278
29	2015	0.469205	-0.253574	0.0642997	0.0398	1.79381	0.694499	0.193472	0.0118666
29	2016	0.496776	-0.169501	0.0287305	0.0348	1.83136	0.725224	0.183687	0.0121759
29	2017	0.406515	-0.0135476	0.000183538	0.0315	1.64863	1.35658	0.195011	0.0124759
29	2018	0.35491	0.0869427	0.00755903	0.0393	1.42487	1.98793	0.288382	0.012776
29	2019	0.383893	0.173828	0.0302162	0.0054	1.39649	1.52502	0.299374	0.0132652
29	2020	0.362255	0.28395	0.0806275	0.006	1.49338	1.6272	0.302243	0.013505
30	2011	0.997598	-0.146552	0.0214776	0.0212	2.79125	0.621505	0.138766	0.00195452
30	2012	1.04034	0.123454	0.0152408	0.0206	2.90515	0.611533	0.132152	0.00192232
30	2013	1.01377	0.260789	0.0680107	0.0563	3.24601	0.628486	0.13112	0.00277338
30	2014	0.920113	0.37542	0.140941	0.0399	2.99649	0.67883	0.133585	0.00282548
30	2015	0.891876	0.271879	0.073918	0.0516	3.03092	0.719669	0.136861	0.00288921
30	2016	1.16706	0.417226	0.174078	0.0913	3.07032	0.751212	0.127127	0.00389328
30	2017	0.780394	0.888733	0.789846	0.0838	2.98814	0.80127	0.115723	0.00464298
30	2018	0.68588	1.08816	1.18408	0.1431	2.89859	0.851328	0.155845	0.00539267
30	2019	0.556063	1.30855	1.71229	0.1584	2.85111	0.663853	0.173835	0.00625257
30	2020	0.583689	1.57219	2.47179	0.2748	2.79964	0.693975	0.187799	0.00678201
31	2011	0.517065	-0.819013	0.670783	0.0112	1.50492	0.825062	0.222582	0.00673303
31	2012	0.545475	-0.559494	0.313034	0.0072	1.66106	0.741251	0.22042	0.00526876
31	2013	0.567198	-0.44074	0.194252	0.0116	1.73243	0.71126	0.219507	0.00598345
31	2014	0.623644	-0.316297	0.100044	0.0151	1.79429	0.816367	0.228951	0.00625111
31	2015	0.783475	-0.244834	0.0599436	0.0187	1.84263	0.87874	0.234241	0.0085042
31	2016	0.535663	-0.0965882	0.00932929	0.027	1.85848	0.895456	0.254637	0.00757563
31	2017	0.622777	0.052971	0.00280593	0.0299	1.73756	1.28995	0.302777	0.00729298
31	2018	0.395878	0.286271	0.0819513	0.0432	1.59997	1.68444	0.358642	0.00801032
31	2019	0.373366	0.434318	0.188633	0.0352	1.55003	1.74785	0.385416	0.00791029
31	2020	0.412283	0.584647	0.341812	0.0311	1.52438	1.69427	0.398993	0.00827926
32	2011	0.439595	-1.04058	1.08281	0.0068	1.46136	0.401006	0.215264	0.0043097
32	2012	0.466026	-0.811072	0.657838	0.0084	1.58539	0.382878	0.224766	0.00454434
32	2013	0.427987	-0.569751	0.324616	0.0108	1.5178	0.432687	0.230321	0.00439395
32	2014	0.464554	-0.479884	0.230289	0.0136	1.64619	0.461636	0.223412	0.00513123
32	2015	0.587841	-0.346243	0.119884	0.0172	1.66771	0.60193	0.2586	0.00587854
32	2016	0.508477	-0.125652	0.0157885	0.0143	1.69525	0.634137	0.257683	0.0060123
32	2017	0.473319	0.0417034	0.00173917	0.0267	1.63582	0.832829	0.285125	0.00617505
32	2018	0.398838	0.058224	0.00339003	0.0538	1.57263	1.03152	0.328	0.00631886
32	2019	0.375506	0.206533	0.0426559	0.002	1.6433	1.36942	0.349013	0.00667302
32	2020	0.502755	0.305516	0.09334	0.0869	1.73367	1.54063	0.350299	0.00717003
33	2011	0.365507	-1.23821	1.53315	0.0034	1.17081	0.558096	0.270076	0.00719323
33	2012	0.37605	-1.13068	1.27844	0.0047	1.30076	0.535734	0.29919	0.00742722
33	2013	0.392258	-0.821063	0.674145	0.0072	1.08055	0.60187	0.301383	0.00726968
33	2014	0.363993	-0.703715	0.495215	0.0067	1.41435	0.706533	0.310145	0.0097651
33	2015	0.405188	-0.645439	0.416592	0.0147	1.46374	0.760552	0.338445	0.00976733
33	2016	0.377255	-0.54519	0.297232	0.0126	1.49329	0.761934	0.322864	0.00998286
33	2017	0.354834	-0.427504	0.182759	0.0173	1.39791	0.908086	0.373503	0.0104216
33	2018	0.411253	-0.325826	0.106163	0.0345	1.29248	1.05424	0.337556	0.0108603
33	2019	0.377903	-0.326125	0.106357	0.0017	1.35124	1.14917	0.339415	0.0120933
33	2020	0.327661	-0.281742	0.0793785	0.001	1.56521	1.06289	0.348723	0.0150707
34	2011	0.481061	0.0720076	0.0051851	0.5438	1.98304	0.862224	0.108066	0.0459501
34	2012	0.513644	0.357711	0.127957	0.5552	2.08542	0.858509	0.116028	0.0450127
34	2013	0.501578	0.551115	0.303728	0.7084	2.28714	0.848461	0.123109	0.0527568
34	2014	0.490503	0.644323	0.415152	0.6545	2.14962	0.912791	0.128808	0.0483189
34	2015	0.525813	0.852003	0.725909	0.8547	2.17172	0.994976	0.111186	0.0487429
34	2016	0.431418	1.02653	1.05377	0.9758	1.90051	1.45424	0.148815	0.0486749
34	2017	0.465362	1.18518	1.40464	0.9828	1.96472	1.49625	0.144442	0.0478865
34	2018	0.546062	1.44301	2.08227	1.2516	2.02506	1.53826	0.15343	0.0470981
34	2019	0.584024	1.45232	2.10923	1.4587	2.05126	1.83962	0.161924	0.0509927
34	2020	0.657218	1.62381	2.63675	2.1153	2.02247	1.90173	0.163428	0.0516114
35	2011	0.682365	0.467097	0.218179	0.7697	2.21151	0.795969	0.11949	0.0378756
35	2012	0.747998	0.670805	0.449979	0.6423	2.33139	0.802505	0.127228	0.0387553
35	2013	0.747738	1.19633	1.43121	0.758	2.56075	0.84313	0.141624	0.0467471
35	2014	0.634808	1.34561	1.81066	0.5685	2.39734	0.950932	0.129246	0.0411036
35	2015	0.667589	1.60922	2.58958	0.6851	2.40408	1.17363	0.117788	0.0415184
35	2016	0.740527	1.8738	3.51113	0.6971	2.27696	1.22724	0.12779	0.0415369
35	2017	0.799685	2.35055	5.52508	0.7745	2.33708	1.22824	0.127061	0.0407646
35	2018	1.08089	2.48208	6.16074	1.0501	2.3938	1.22924	0.130598	0.0399922
35	2019	1.02385	2.79788	7.82813	1.2479	2.30255	1.33683	0.145142	0.0414992
35	2020	0.827909	3.12302	9.75328	1.7643	2.24797	1.33442	0.14253	0.0438727
36	2011	0.375009	-0.723153	0.52295	0.1845	1.92021	0.78633	0.0967447	0.0106561
36	2012	0.347078	-0.603518	0.364235	0.1856	1.93457	0.782454	0.119484	0.0107102
36	2013	0.34109	-0.369168	0.136285	0.2135	2.01424	0.789861	0.12404	0.010726
36	2014	0.305053	-0.355574	0.126433	0.181	1.90002	0.869066	0.136388	0.0101541
36	2015	0.3018	-0.222404	0.0494636	0.2263	1.86733	0.995338	0.154611	0.00979429
36	2016	0.235994	-0.0459637	0.00211266	0.1953	1.39951	1.59933	0.170949	0.00985756
36	2017	0.286055	0.112907	0.012748	0.1872	0.70636	1.44392	0.170457	0.00984958
36	2018	0.343148	0.358226	0.128326	0.241	1.75958	1.28852	0.178416	0.0102417
36	2019	0.352861	0.539841	0.291428	0.2324	1.59174	1.19958	0.187383	0.010288
36	2020	0.374422	0.674952	0.45556	0.3728	1.64904	1.30591	0.200135	0.0106197
37	2011	0.312258	-0.753414	0.567632	0.0309	1.65336	0.54852	0.148495	0.0204073
37	2012	0.329476	-0.607265	0.368771	0.0398	1.76665	0.562678	0.161927	0.0209861
37	2013	0.338086	-0.448829	0.201447	0.0715	1.81626	0.567549	0.170777	0.0202962
37	2014	0.338692	-0.336605	0.113303	0.0536	1.81128	0.707497	0.175079	0.0212648
37	2015	0.351437	-0.179342	0.0321637	0.0586	1.7681	0.881318	0.177898	0.0221748
37	2016	0.341261	-0.000958935	9.19557e-07	0.0692	1.4289	0.851131	0.182503	0.0212408
37	2017	0.481908	0.12359	0.0152744	0.0727	1.53355	0.789849	0.190525	0.0206595
37	2018	0.751173	0.246004	0.0605178	0.0954	1.62828	0.728566	0.19986	0.0200783
37	2019	0.797202	0.361406	0.130614	0.1213	1.42026	0.892155	0.245738	0.0207359
37	2020	0.908054	0.433306	0.187754	0.1888	1.48471	0.976799	0.247683	0.0243617
38	2011	0.290672	-0.818429	0.669826	0.0317	1.80092	0.509062	0.133684	0.0101942
38	2012	0.294098	-0.566345	0.320747	0.0355	1.86344	0.559604	0.157834	0.00904165
38	2013	0.286045	-0.322433	0.103963	0.0302	2.0609	0.588235	0.152807	0.00977694
38	2014	0.273276	-0.16437	0.0270175	0.018	1.91514	0.72573	0.158372	0.0124087
38	2015	0.310783	-0.0541958	0.00293718	0.0248	1.91185	0.832394	0.113574	0.0104409
38	2016	0.288244	0.183846	0.0337992	0.0447	1.49839	1.09756	0.179525	0.0168683
38	2017	0.292486	0.194224	0.0377228	0.0401	1.54399	1.08178	0.170602	0.0178983
38	2018	0.316461	0.329813	0.108776	0.0402	1.5876	1.06599	0.184017	0.0189282
38	2019	0.299323	0.482481	0.232788	0.0549	1.54058	0.954365	0.211033	0.0233359
38	2020	0.327233	0.457144	0.208981	0.0991	1.79525	0.973985	0.211762	0.0275085
39	2011	0.297964	-0.579967	0.336362	0.0352	1.30403	0.68052	0.177039	0.0123548
39	2012	0.322024	-0.440911	0.194402	0.0391	1.43915	0.721446	0.193956	0.0118172
39	2013	0.31697	-0.404378	0.163522	0.055	1.52903	0.752984	0.202581	0.0122441
39	2014	0.3137	-0.29147	0.084955	0.0517	1.44199	0.911175	0.201349	0.0122563
39	2015	0.325894	0.0446504	0.00199366	0.0791	1.40732	1.05549	0.216488	0.0118153
39	2016	0.302859	0.100023	0.0100046	0.0644	1.13857	1.69711	0.248931	0.0114782
39	2017	0.366814	0.27038	0.0731051	0.0738	1.18503	1.71161	0.255853	0.0115345
39	2018	0.404823	0.460748	0.212288	0.0998	1.22944	1.72611	0.26458	0.0117908
39	2019	0.397903	0.622466	0.387464	0.1094	1.17112	2.2436	0.290815	0.0122464
39	2020	0.43345	0.707611	0.500714	0.2085	1.26382	2.30709	0.314915	0.0130203
40	2011	0.356085	-0.66546	0.442837	0.0461	1.27492	0.703226	0.140891	0.0258501
40	2012	0.372918	-0.495496	0.245517	0.0391	1.38634	0.707804	0.164731	0.0269338
40	2013	0.378229	-0.378103	0.142962	0.059	1.48051	0.740119	0.166716	0.0278644
40	2014	0.374792	-0.0949443	0.00901442	0.0683	1.48759	0.836638	0.167501	0.0279795
40	2015	0.374983	0.0621917	0.00386781	0.1055	1.46342	0.962194	0.157877	0.0277371
40	2016	0.33973	0.241418	0.0582829	0.1317	1.21468	1.34181	0.210197	0.0270273
40	2017	0.395214	0.463159	0.214516	0.1264	1.2934	1.38501	0.213525	0.027852
40	2018	0.454384	0.236002	0.055697	0.1425	1.36637	1.4282	0.22526	0.0286767
40	2019	0.274497	0.47233	0.223095	0.1536	1.265	2.13297	0.236432	0.0286355
40	2020	0.278672	0.532112	0.283144	0.1781	1.36945	2.21204	0.280813	0.0327674
41	2011	0.30794	-0.753949	0.568439	0.0455	1.61383	0.682843	0.149557	0.00681504
41	2012	0.326284	-0.49841	0.248412	0.0426	1.73312	0.728972	0.160032	0.00875385
41	2013	0.334455	-0.293994	0.0864326	0.0633	1.87089	0.759484	0.163741	0.00945887
41	2014	0.34905	-0.196134	0.0384684	0.0528	1.84426	0.847761	0.14207	0.00949933
41	2015	0.364917	0.0404599	0.00163701	0.0632	1.82334	0.928824	0.113625	0.00957147
41	2016	0.299315	0.13999	0.0195971	0.0623	1.55515	1.21732	0.171146	0.00966474
41	2017	0.33572	0.330104	0.108968	0.0641	1.63562	1.14944	0.17317	0.00950971
41	2018	0.386655	0.486063	0.236257	0.1009	1.7101	1.08157	0.189125	0.00935468
41	2019	0.419164	0.646829	0.418388	0.0674	1.69644	1.02916	0.191635	0.00976758
41	2020	0.516827	0.745862	0.55631	0.228	1.73655	1.08553	0.202822	0.0126893
42	2011	0.284566	-0.738417	0.54526	0.0308	0.973805	0.734308	0.267271	0.0250205
42	2012	0.295594	-0.540955	0.292632	0.0287	1.13298	0.698774	0.269658	0.0238455
42	2013	0.307472	-0.440581	0.194112	0.0438	1.16954	0.690265	0.279679	0.0239201
42	2014	0.317172	-0.0954154	0.00910409	0.0347	1.2203	0.796599	0.289152	0.0251629
42	2015	0.332834	0.143936	0.0207175	0.0368	1.0815	1.028	0.307353	0.0233784
42	2016	0.386861	0.0795601	0.00632981	0.0433	0.830994	1.81045	0.338326	0.0214982
42	2017	0.476947	0.42716	0.182466	0.0465	0.881616	1.83072	0.341377	0.0210061
42	2018	0.636161	0.422994	0.178924	0.0542	0.929799	1.85098	0.356559	0.0215139
42	2019	0.765588	0.351507	0.123557	0.0759	1.02765	1.94911	0.365109	0.0236141
42	2020	0.877658	0.238577	0.0569188	0.1025	1.11648	2.00039	0.374061	0.0285967
43	2011	0.360393	-0.720584	0.519241	0.0249	1.58091	0.482977	0.138525	0.010757
43	2012	0.391529	-0.546061	0.298182	0.0264	1.68412	0.482748	0.137328	0.0102828
43	2013	0.380884	-0.261588	0.0684282	0.0408	1.79174	0.489355	0.150699	0.00944992
43	2014	0.379033	-0.0627878	0.00394231	0.0352	1.70111	0.608748	0.16165	0.00933357
43	2015	0.411514	0.0337189	0.00113696	0.038	1.71693	0.681563	0.184161	0.00934406
43	2016	0.351596	0.209795	0.0440138	0.0498	1.26627	1.22673	0.217931	0.00931673
43	2017	0.396094	0.259251	0.0672113	0.052	1.42188	1.01392	0.215094	0.00907927
43	2018	0.437988	0.345784	0.119567	0.0893	1.5565	0.801105	0.223302	0.00884181
43	2019	0.443019	0.478379	0.228846	0.0885	1.51508	0.906864	0.223194	0.0112327
43	2020	0.428086	0.609208	0.371134	0.1239	1.64465	0.991977	0.240073	0.0113182
44	2011	0.356503	-0.812678	0.660445	0.0279	2.07423	0.345577	0.128692	0.0035325
44	2012	0.368638	-0.566383	0.32079	0.035	2.16508	0.347255	0.146332	0.00398118
44	2013	0.376715	-0.396505	0.157216	0.0529	2.34883	0.356857	0.144523	0.00485581
44	2014	0.353326	-0.271611	0.0737725	0.0664	2.20403	0.608642	0.156536	0.00490339
44	2015	0.332014	-0.0452187	0.00204473	0.0769	2.16735	0.689791	0.157903	0.00493086
44	2016	0.276489	0.134605	0.0181185	0.065	1.94748	0.932337	0.151823	0.00477895
44	2017	0.302762	0.293317	0.0860346	0.0656	2.04583	1.325	0.166044	0.00482445
44	2018	0.333049	0.501074	0.251075	0.1025	2.13537	0.817177	0.168925	0.00486995
44	2019	0.359032	0.63408	0.402058	0.1103	2.18586	0.717829	0.181823	0.00562864
44	2020	0.409721	0.65589	0.430192	0.1514	2.2386	0.676015	0.187239	0.00616547
45	2011	0.330352	-1.11657	1.24672	0.0343	1.05246	0.524307	0.192043	0.00493283
45	2012	0.356318	-0.978529	0.957518	0.0473	1.16721	0.547876	0.205358	0.00570866
45	2013	0.333209	-0.832298	0.69272	0.0544	1.22812	0.582016	0.212876	0.00592515
45	2014	0.310459	-0.707365	0.500365	0.05	1.18056	0.825618	0.241075	0.00624215
45	2015	0.2944	-0.600495	0.360594	0.0509	1.0255	1.27493	0.281164	0.00677874
45	2016	0.325299	-0.464713	0.215959	0.045	0.796516	1.34471	0.342039	0.00709381
45	2017	0.438632	-0.250908	0.0629549	0.0417	0.826257	1.38146	0.344855	0.0068787
45	2018	0.688154	-0.162058	0.0262629	0.0731	0.855138	1.41821	0.343814	0.00666358
45	2019	0.759021	-0.0956026	0.00913986	0.0747	0.89126	1.71086	0.355098	0.009981
45	2020	1.0118	-0.0544784	0.0029679	0.1326	1.0144	1.80187	0.357312	0.0102657
46	2011	0.335974	-1.10891	1.22968	0.0269	0.990544	0.541659	0.213187	0.00133307
46	2012	0.331816	-0.99108	0.98224	0.021	1.12379	0.57062	0.232144	0.00159266
46	2013	0.347927	-0.887714	0.788036	0.0352	1.08167	0.568993	0.228404	0.00145648
46	2014	0.329582	-0.761308	0.579589	0.0295	1.20534	0.841438	0.229456	0.00183773
46	2015	0.307194	-0.56029	0.313924	0.0404	1.05959	1.44287	0.227046	0.00175259
46	2016	0.300688	-0.424478	0.180182	0.0435	0.887274	2.0546	0.300292	0.00182781
46	2017	0.348267	-0.282118	0.0795907	0.0399	0.966052	1.91476	0.302868	0.00187177
46	2018	0.381614	-0.168703	0.0284607	0.0656	1.03907	1.77492	0.322452	0.00191572
46	2019	0.383739	-0.0725464	0.00526297	0.0689	1.05644	1.61489	0.356537	0.00309786
46	2020	0.392934	0.00638397	4.0755e-05	0.1571	1.1109	1.72172	0.369767	0.0035471
47	2011	0.277584	-1.02179	1.04406	0.0193	0.907815	0.8125	0.225816	0.00285694
47	2012	0.298739	-0.72089	0.519682	0.0211	1.01917	0.818125	0.231875	0.00309897
47	2013	0.264563	-0.619846	0.384209	0.0383	1.0182	0.852665	0.232952	0.00300068
47	2014	0.253937	-0.584052	0.341117	0.0355	1.03037	0.960045	0.232	0.0033786
47	2015	0.309444	-0.396573	0.15727	0.0687	1.03589	1.07851	0.230245	0.00340224
47	2016	0.303226	-0.214181	0.0458734	0.0738	0.930075	1.39125	0.238453	0.00346286
47	2017	0.326292	-0.189455	0.0358931	0.0627	1.0536	1.19847	0.25751	0.00353245
47	2018	0.368512	0.027557	0.00075939	0.0807	1.16353	1.00568	0.293008	0.00360205
47	2019	0.375076	0.147647	0.0217997	0.0872	1.15694	1.23044	0.307781	0.00372639
47	2020	0.370399	0.231218	0.0534617	0.182	1.14785	1.41901	0.329534	0.00442792
48	2011	0.563292	-0.225896	0.0510291	0.2962	1.66106	0.774101	0.129571	0.0495221
48	2012	0.595342	0.0560632	0.00314308	0.331	1.7697	0.806144	0.124648	0.0510525
48	2013	0.608234	0.350769	0.123039	0.409	1.89376	0.756869	0.126513	0.0533627
48	2014	0.657376	0.502216	0.25222	0.4299	1.95856	0.78071	0.126504	0.0550127
48	2015	0.595988	0.664487	0.441543	0.5709	1.9923	0.871882	0.138467	0.0564951
48	2016	0.654026	0.775976	0.602139	0.7103	2.07234	0.91498	0.12872	0.0576362
48	2017	0.69522	1.03761	1.07663	0.8165	2.16961	0.936137	0.133069	0.0586244
48	2018	0.724265	1.17595	1.38286	1.0207	2.25825	0.957295	0.134635	0.0596126
48	2019	0.546083	1.24333	1.54587	1.15	2.05995	1.2264	0.151765	0.0623041
48	2020	0.52381	1.31208	1.72156	1.77	2.04942	1.21324	0.163323	0.0564927
49	2011	0.518259	-0.646751	0.418287	0.0598	1.62755	0.780305	0.113932	0.0215746
49	2012	0.516657	-0.643603	0.414225	0.0662	1.72711	0.811431	0.117256	0.0222854
49	2013	0.531317	-0.391753	0.15347	0.0817	1.80849	0.847853	0.125242	0.0235765
49	2014	0.458474	-0.194515	0.0378362	0.0903	1.71466	0.908626	0.137559	0.024176
49	2015	0.461357	-0.0951873	0.00906062	0.1352	1.72412	0.969397	0.153095	0.0245631
49	2016	0.452226	-0.00991207	9.82492e-05	0.1439	1.75472	1.0967	0.154966	0.0245123
49	2017	0.422751	0.152675	0.0233096	0.1156	1.71623	1.39993	0.172059	0.0249241
49	2018	0.405937	0.353776	0.125157	0.1233	1.6762	1.70316	0.186379	0.0253359
49	2019	0.258594	0.479041	0.229481	0.1319	1.23358	1.4571	0.196825	0.0273272
49	2020	0.272889	0.665455	0.44283	0.2209	1.26942	1.4501	0.206943	0.028504
50	2011	0.533976	-0.955189	0.912386	0.0223	1.06036	0.635659	0.142005	0.0100273
50	2012	0.611495	-0.726818	0.528264	0.0194	1.19846	0.633224	0.152882	0.0103648
50	2013	0.623881	-0.403085	0.162478	0.0302	1.30565	0.628952	0.147439	0.0109513
50	2014	0.599699	-0.299193	0.0895163	0.0282	1.30563	0.642208	0.158135	0.011379
50	2015	0.602931	-0.144458	0.020868	0.0284	1.32745	0.713659	0.179288	0.0117287
50	2016	0.565366	-0.0143518	0.000205974	0.0392	1.30106	0.904179	0.218856	0.0120085
50	2017	0.478423	0.122831	0.0150874	0.0471	1.19828	1.35654	0.224177	0.0119654
50	2018	0.431139	0.160832	0.0258668	0.0636	1.0837	1.80889	0.227555	0.0119223
50	2019	0.333802	0.29466	0.0868246	0.0517	0.91545	2.39644	0.228313	0.0126175
50	2020	0.269943	0.307373	0.0944783	0.0803	0.899592	2.34033	0.228228	0.0200103
51	2011	0.679069	-0.758239	0.574926	0.0077	1.40717	0.54873	0.137516	0.0044166
51	2012	1.01749	-0.60725	0.368753	0.0068	1.59896	0.545023	0.136589	0.00455193
51	2013	0.644246	-0.566273	0.320665	0.0095	1.74749	0.550296	0.133944	0.00503199
51	2014	0.623126	-0.479686	0.230098	0.0093	1.73107	0.564585	0.143914	0.00497832
51	2015	0.61296	-0.325436	0.105908	0.01	1.78934	0.595333	0.152345	0.00477265
51	2016	0.615597	-0.208147	0.043325	0.0127	1.84814	0.613569	0.14447	0.00479471
51	2017	0.519979	-0.194831	0.0379591	0.0156	1.76079	0.774328	0.176907	0.00484183
51	2018	0.586801	0.0862968	0.00744713	0.0203	1.66508	0.935086	0.195025	0.00488895
51	2019	0.394825	0.278407	0.0775104	0.0207	1.25584	2.07004	0.204644	0.00610365
51	2020	0.429136	0.414144	0.171515	0.0384	1.31294	2.14037	0.220875	0.00732096
52	2011	0.40225	-0.668919	0.447452	0.0194	1.23881	0.718792	0.180243	0.00500717
52	2012	0.450525	-0.504596	0.254617	0.0181	1.36382	0.700377	0.199912	0.00526571
52	2013	0.430863	-0.521938	0.27242	0.0313	1.50851	0.67208	0.199952	0.00544409
52	2014	0.440584	-0.37505	0.140663	0.0238	1.51244	0.723135	0.206941	0.00558757
52	2015	0.421881	-0.261008	0.0681253	0.0265	1.50787	0.774932	0.229982	0.00568375
52	2016	0.389781	-0.17919	0.0321089	0.0258	1.45813	0.909644	0.273185	0.00583188
52	2017	0.421687	0.103395	0.0106904	0.0254	1.40212	1.13569	0.286547	0.00587169
52	2018	0.397132	0.238966	0.0571048	0.0346	1.34279	1.36174	0.299768	0.00591149
52	2019	0.336897	0.323426	0.104604	0.038	1.21497	1.84838	0.308178	0.00596702
52	2020	0.342473	0.383476	0.147054	0.0745	1.25599	1.75	0.309697	0.00611079
53	2011	0.402156	0.706371	0.498961	0.007	1.41888	0.521936	0.23969	0.00123407
53	2012	0.448238	-0.666002	0.443558	0.0088	1.61259	0.518052	0.217867	0.000936044
53	2013	0.466078	-0.58461	0.341769	0.0089	1.66852	0.534399	0.203604	0.000735435
53	2014	0.487706	-0.42665	0.18203	0.0117	1.67335	0.542485	0.20458	0.000907686
53	2015	0.465005	-0.29484	0.0869304	0.012	1.67027	0.598836	0.235655	0.0012049
53	2016	0.487317	-0.202107	0.040847	0.0144	1.73008	0.682528	0.256676	0.00138715
53	2017	0.471999	-0.00761603	5.80039e-05	0.012	1.72671	0.860661	0.274361	0.00120756
53	2018	0.476992	0.197853	0.0391458	0.015	1.72332	1.03879	0.289516	0.00152797
53	2019	0.370046	0.424393	0.18011	0.017	1.47577	2.21614	0.29416	0.00208665
53	2020	0.376499	0.599008	0.358811	0.0257	1.48208	2.39666	0.298827	0.00316277
54	2011	0.765153	-0.709012	0.502697	0.0118	1.54221	0.686497	0.0898426	0.00118954
54	2012	1.02524	-0.953204	0.908599	0.0115	1.70796	0.730508	0.0888153	0.00119708
54	2013	0.878002	-0.877343	0.769731	0.0152	1.76338	0.766625	0.0970063	0.0011629
54	2014	0.764052	-0.648689	0.420798	0.011	1.73815	0.815057	0.107662	0.00105094
54	2015	0.765447	-0.517058	0.267349	0.0196	1.77225	0.874064	0.111724	0.0010386
54	2016	0.688098	-0.385351	0.148496	0.0223	1.78193	0.998091	0.135317	0.00109971
54	2017	0.581442	-0.255676	0.06537	0.0261	1.69859	1.53126	0.180455	0.00109412
54	2018	0.541602	-0.204829	0.0419548	0.0271	1.60768	2.06444	0.194867	0.00119111
54	2019	0.318225	-0.0572058	0.0032725	0.0307	0.976784	2.75741	0.20942	0.00157899
54	2020	0.304357	-0.00617863	3.81754e-05	0.0604	1.01113	2.86197	0.214954	0.00162805
55	2011	0.396332	-1.03952	1.0806	0.0083	1.00701	0.67822	0.207454	0.0091894
55	2012	0.408658	-0.798251	0.637205	0.009	1.11763	0.734983	0.231856	0.00946389
55	2013	0.425305	-0.615214	0.378489	0.0107	1.24677	0.758497	0.225374	0.00965467
55	2014	0.419751	-0.473649	0.224343	0.0125	1.24086	0.792339	0.266577	0.00990481
55	2015	0.407006	-0.349087	0.121862	0.0134	1.26895	0.82539	0.290206	0.0100661
55	2016	0.400274	-0.249768	0.062384	0.0154	1.27793	0.890807	0.317751	0.0103195
55	2017	0.346281	0.0192123	0.000369114	0.0183	1.21996	1.16975	0.392383	0.0105719
55	2018	0.319956	-0.0294672	0.000868314	0.0286	1.15842	1.44869	0.406581	0.0108244
55	2019	0.27072	0.178386	0.0318215	0.0354	0.954742	3.56977	0.408104	0.010595
55	2020	0.313788	0.311359	0.0969442	0.0544	1.00173	3.39828	0.409664	0.0115217
56	2011	0.476853	0.611982	0.374522	0.5792	1.45246	1.30389	0.131332	0.0485076
56	2012	0.474261	-0.0854531	0.00730224	0.8271	1.52192	1.46696	0.141438	0.0485473
56	2013	0.507278	1.55085	2.40514	1.0725	1.61786	1.54028	0.141474	0.049486
56	2014	0.545383	0.458794	0.210492	0.8951	1.68403	1.64202	0.13859	0.0510894
56	2015	0.568018	0.602651	0.363188	1.1866	1.77541	1.72646	0.143421	0.0681232
56	2016	0.575617	0.79856	0.637698	1.2603	1.84759	1.85296	0.143617	0.0661567
56	2017	0.54241	1.05474	1.11247	1.2071	1.86825	2.13592	0.154566	0.0595241
56	2018	0.53607	1.15009	1.32272	1.2046	1.88849	2.41887	0.152713	0.0528915
56	2019	0.461826	1.64482	2.70544	1.1883	1.70792	3.15084	0.209781	0.0611623
56	2020	0.439749	2.21499	4.9062	1.5561	1.6969	2.99275	0.224199	0.0623113
57	2011	0.378384	-1.26172	1.59193	0.071	0.683854	0.859536	0.12835	0.00930228
57	2012	0.421781	-1.07984	1.16606	0.1221	0.794756	1.02918	0.224285	0.00948225
57	2013	0.385152	-0.898757	0.807764	0.1743	0.79254	1.10523	0.0847894	0.00920209
57	2014	0.359141	-0.894184	0.799564	0.1192	0.837204	1.3191	0.259384	0.01047
57	2015	0.363982	-0.773002	0.597533	0.1286	0.893227	1.44427	0.305893	0.012259
57	2016	0.368981	-0.573498	0.3289	0.1277	0.943517	1.5034	0.320287	0.0106694
57	2017	0.357736	-0.477039	0.227566	0.1407	0.954761	1.73308	0.348105	0.0106021
57	2018	0.348185	-0.252501	0.0637568	0.1594	0.965881	1.96276	0.360327	0.0105348
57	2019	0.313146	-0.151482	0.0229469	0.168	0.818325	2.22914	0.377441	0.0114058
57	2020	0.323838	-0.057499	0.00330613	0.2307	0.88678	2.04416	0.380771	0.0141091
58	2011	0.296514	-1.00439	1.0088	0.0213	0.988202	0.752563	0.115222	0.00565441
58	2012	0.309306	-0.8358	0.698561	0.0432	1.13385	0.750672	0.11741	0.00525157
58	2013	0.348586	-0.661223	0.437216	0.0475	1.11612	0.838048	0.135577	0.00488823
58	2014	0.307502	-0.419606	0.176069	0.0365	1.02536	1.20571	0.155551	0.0047613
58	2015	0.28209	-0.236859	0.0561024	0.0196	1.03752	1.44877	0.152941	0.00452923
58	2016	0.294122	-0.255344	0.0652004	0.0276	1.05246	1.65142	0.171652	0.00482166
58	2017	0.317807	-0.270187	0.0730008	0.0233	1.08908	1.66735	0.180176	0.00495585
58	2018	0.326667	-0.0972205	0.00945182	0.0302	1.12441	1.68327	0.181309	0.00509004
58	2019	0.378843	0.0646182	0.00417551	0.0318	1.1718	1.83521	0.184271	0.00533815
58	2020	0.404359	0.176245	0.0310624	0.0485	1.22469	1.6843	0.186479	0.00572875
59	2011	0.285991	-0.717452	0.514737	0.0132	1.05689	0.505343	0.197428	0.00515077
59	2012	0.284661	-0.642783	0.41317	0.0432	1.19295	0.506083	0.222612	0.00610973
59	2013	0.277099	0.335098	0.112291	0.0373	1.08624	0.57863	0.23375	0.00535279
59	2014	0.308702	-0.290001	0.0841003	0.0137	0.881865	1.04589	0.287735	0.00172594
59	2015	0.302528	-0.231121	0.0534169	0.0173	0.91553	1.16901	0.338271	0.00208635
59	2016	0.292839	-0.253829	0.0644294	0.0102	0.926003	1.19726	0.342604	0.00213534
59	2017	0.300296	-0.0631815	0.0039919	0.0142	0.995749	1.1741	0.351671	0.00224495
59	2018	0.314214	0.0297235	0.000883487	0.0172	1.06095	1.15094	0.359397	0.00235456
59	2019	0.328244	0.367439	0.135012	0.0185	1.22322	1.42721	0.365459	0.00295918
59	2020	0.356297	0.55562	0.308714	0.0359	1.24729	1.38359	0.372434	0.00381568
60	2011	0.347799	-0.815476	0.665001	0.0219	1.20042	0.471083	0.162749	0.00257443
60	2012	0.369337	-0.620905	0.385523	0.0612	1.32149	0.475449	0.175807	0.0027138
60	2013	0.339077	-0.467607	0.218656	0.059	1.30852	0.539944	0.185293	0.00138266
60	2014	0.304148	-0.266296	0.0709135	0.028	1.06347	1.37118	0.239094	0.00233622
60	2015	0.388725	-0.216854	0.0470257	0.0294	1.07285	1.71322	0.269546	0.0145627
60	2016	0.365992	-0.0807373	0.00651852	0.0185	1.09724	1.88683	0.307315	0.0152269
60	2017	0.401793	0.148542	0.0220648	0.0198	1.1861	1.94487	0.320296	0.0161972
60	2018	0.346464	0.0445791	0.00198729	0.0242	1.26771	2.00292	0.336104	0.0171676
60	2019	0.393937	0.211716	0.0448235	0.001	1.21956	2.19101	0.347727	0.0172354
60	2020	0.453641	0.554073	0.306997	0.0009	1.26387	1.55852	0.361975	0.0174848
61	2011	0.556954	-0.791844	0.627016	0.2068	2.59002	0.175015	0.0466363	0.022867
61	2012	0.604926	-0.615617	0.378984	0.2311	2.65371	0.188798	0.0452332	0.0231795
61	2013	0.652703	-0.443255	0.196475	0.2673	2.69298	0.207157	0.0442504	0.0247385
61	2014	0.647744	-0.332351	0.110457	0.1772	2.68456	0.261618	0.0438815	0.0224249
61	2015	0.466845	-0.189244	0.0358133	0.1877	2.39892	0.44066	0.0659091	0.0228247
61	2016	0.394634	-0.106774	0.0114007	0.1711	2.24802	0.655609	0.10097	0.0220903
61	2017	0.39772	0.0618982	0.00383139	0.163	2.28914	0.688509	0.108902	0.022505
61	2018	0.418794	0.136869	0.018733	0.1867	2.32863	0.721409	0.107341	0.0226197
61	2019	0.398217	0.32818	0.107702	0.2169	2.24378	0.737742	0.123018	0.0226734
61	2020	0.373687	0.434421	0.188721	0.3505	2.13752	0.913527	0.146415	0.0228523
62	2011	0.293648	-1.14039	1.30049	0.0308	0.595645	0.804388	0.343491	0.00177089
62	2012	0.295802	-0.788053	0.621028	0.0313	0.726872	0.91541	0.350062	0.000878249
62	2013	0.312574	-0.682145	0.465322	0.0511	0.838502	0.993245	0.349869	0.000869902
62	2014	0.328369	-0.503134	0.253144	0.0207	0.736446	1.48637	0.352007	0.000864683
62	2015	0.351027	-0.399343	0.159475	0.0336	0.713636	2.05678	0.350935	0.000847168
62	2016	0.386723	-0.318744	0.101598	0.024	0.743983	1.93046	0.355276	0.00134944
62	2017	0.403566	-0.136361	0.0185943	0.0138	0.80826	1.90123	0.354082	0.00223457
62	2018	0.391523	0.0883812	0.00781124	0.0163	0.868654	1.872	0.361502	0.0031197
62	2019	0.419693	0.355421	0.126324	0.0287	0.970173	2.18021	0.365494	0.00311072
62	2020	0.496371	0.458135	0.209888	0.0381	0.974786	2.48991	0.375395	0.00373518
63	2011	0.397895	-0.802952	0.644733	0.0536	0.910393	1.62378	0.227566	0.0125567
63	2012	0.440879	-0.625294	0.390993	0.0681	1.02152	1.70515	0.240393	0.0182467
63	2013	0.535895	-0.416057	0.173104	0.079	1.1858	1.68279	0.251611	0.018568
63	2014	0.525681	-0.196014	0.0384215	0.0504	1.18979	1.95879	0.244803	0.0191852
63	2015	0.532684	-0.0854682	0.00730482	0.0691	1.25473	2.04089	0.261765	0.0146454
63	2016	0.536593	0.066019	0.00435851	0.0568	1.30503	2.20112	0.279537	0.0138874
63	2017	0.606617	0.201214	0.0404869	0.0746	1.33792	2.2218	0.295373	0.0144869
63	2018	0.478701	0.113327	0.0128429	0.0859	1.36976	2.24248	0.269546	0.0150864
63	2019	0.357749	0.231878	0.0537672	0.104	1.18748	3.53333	0.270465	0.0225713
63	2020	0.438838	0.401651	0.161324	0.1173	1.2563	2.98144	0.270923	0.0267124
64	2011	0.379951	-0.997305	0.994617	0.0071	1.20024	0.443146	0.18816	0.00157713
64	2012	0.379231	-0.522147	0.272637	0.012	1.17273	0.54191	0.203601	0.00144728
64	2013	0.31433	-0.67268	0.452499	0.0163	0.962945	0.876215	0.261887	0.0018315
64	2014	0.336704	-0.508528	0.258601	0.0178	0.921199	1.09929	0.28973	0.00274026
64	2015	0.363435	-0.385176	0.14836	0.0159	0.909186	1.2814	0.300748	0.00336885
64	2016	0.42913	-0.128594	0.0165364	0.0146	0.97456	1.33598	0.313203	0.00385192
64	2017	0.446651	0.148853	0.0221573	0.0131	1.07377	1.26731	0.318117	0.00396861
64	2018	0.465086	0.223218	0.0498261	0.0236	1.16403	1.19865	0.32661	0.00408529
64	2019	0.476379	0.356604	0.127167	0.0246	1.09567	1.07648	0.331331	0.00528445
64	2020	0.439833	0.391244	0.153072	0.0416	0.992474	1.15176	0.336837	0.00527007
65	2011	0.412851	-0.740398	0.548189	0.0622	1.21417	1.0382	0.173229	0.0192478
65	2012	0.426809	-0.520415	0.270832	0.1138	1.30836	0.87558	0.186392	0.019356
65	2013	0.483599	-0.467925	0.218953	0.146	1.54656	1.04291	0.182001	0.0193337
65	2014	0.482407	-0.388362	0.150825	0.064	1.45377	1.25518	0.189291	0.0162807
65	2015	0.501537	-0.269749	0.0727647	0.055	1.55511	1.31555	0.184812	0.0187144
65	2016	0.519896	-0.0712757	0.00508022	0.0498	1.60177	1.33623	0.189319	0.0149777
65	2017	0.536993	0.264339	0.069875	0.0466	1.58739	1.44366	0.194279	0.0166
65	2018	0.541418	0.549695	0.302164	0.0609	1.57279	1.55108	0.190943	0.0182224
65	2019	0.342055	0.763875	0.583505	0.0607	1.18818	2.66012	0.200129	0.0211868
65	2020	0.344333	0.923159	0.852223	0.0931	1.20681	2.56241	0.342301	0.0273523
66	2011	0.346056	-1.35199	1.82787	0.0239	0.593493	2.01763	0.299438	0.00547022
66	2012	0.355946	-1.0876	1.18288	0.0447	0.636153	1.93041	0.297266	0.0050677
66	2013	0.353413	-0.979808	0.960024	0.0524	0.817751	1.97883	0.340026	0.00593957
66	2014	0.353605	-0.815454	0.664965	0.0318	0.905472	2.22747	0.335426	0.00666048
66	2015	0.346673	-0.652684	0.425997	0.0217	0.977386	2.40672	0.365237	0.00579181
66	2016	0.467315	-0.237478	0.0563958	0.0278	1.02565	2.52174	0.36188	0.00584726
66	2017	0.457878	-0.0449618	0.00202156	0.033	1.08992	2.53262	0.432685	0.00612361
66	2018	0.34019	-0.130745	0.0170943	0.0375	1.15032	2.54349	0.423828	0.00639996
66	2019	0.392492	0.145859	0.0212748	0.04	1.29412	3.75828	0.385535	0.0067708
66	2020	0.449847	0.299644	0.0897868	0.0444	1.36568	3.347	0.416884	0.00693206
67	2011	0.366597	-1.54519	2.38762	0.0258	0.445775	1.38821	0.217678	0.00173567
67	2012	0.408681	-1.54714	2.39364	0.0398	0.613779	1.24849	0.240591	0.00185617
67	2013	0.427334	-1.13278	1.28318	0.0524	0.755793	1.27499	0.232889	0.00183637
67	2014	0.436585	-0.958976	0.919635	0.0328	0.763932	1.2444	0.24384	0.00182252
67	2015	0.482854	-0.741514	0.549843	0.0397	0.837031	1.2936	0.261796	0.00179611
67	2016	0.473534	-0.508291	0.25836	0.0419	0.88	1.39506	0.288575	0.00181324
67	2017	0.509752	-0.405006	0.16403	0.0506	0.91529	1.44234	0.3123	0.00200985
67	2018	0.476486	-0.373156	0.139245	0.0723	0.949377	1.48962	0.311539	0.00220647
67	2019	0.379921	-0.321917	0.103631	0.0935	0.744078	4.01873	0.327763	0.00214101
67	2020	0.380175	-0.213667	0.0456537	0.1238	0.793987	3.53982	0.33971	0.00223144
68	2011	0.455721	2.08787	4.35922	4.7331	2.11094	1.40557	0.203946	0.0219901
68	2012	0.463461	2.56518	6.58013	4.3525	2.14444	1.55319	0.207317	0.0214301
68	2013	0.466371	4.46808	19.9638	5.069	2.71372	1.67492	0.209637	0.0352494
68	2014	0.483087	3.5266	12.4369	4.8888	2.27593	1.87017	0.208906	0.020932
68	2015	0.510219	3.82343	14.6186	5.8347	2.33984	2.13015	0.216445	0.0211374
68	2016	0.601207	4.05116	16.4119	6.5184	2.45584	2.33926	0.225538	0.02129
68	2017	0.67628	4.44309	19.741	7.2471	2.53189	2.34323	0.23047	0.0213386
68	2018	0.730632	5.03377	25.3388	9.2055	2.60256	2.34721	0.235556	0.0213872
68	2019	0.975287	5.48291	30.0623	10.0587	2.75544	2.6947	0.234364	0.0217058
68	2020	1.01921	5.74285	32.9804	13.978	2.74599	2.75103	0.239351	0.0217669
69	2011	0.431361	0.972899	0.946532	1.1635	2.0316	1.16652	0.108405	0.100331
69	2012	0.489784	1.27296	1.62043	1.5631	2.1807	1.21281	0.106873	0.0801404
69	2013	0.442743	2.64861	7.01516	1.9857	2.52252	1.2626	0.106207	0.125575
69	2014	0.472912	2.69202	7.24698	2.2075	2.37532	1.37512	0.104436	0.098189
69	2015	0.532897	2.95289	8.71958	2.7705	2.46955	1.42269	0.10756	0.0987864
69	2016	0.590229	3.12643	9.77459	2.9094	2.54368	1.48954	0.111762	0.09803
69	2017	0.642949	3.32596	11.062	3.2076	2.63959	1.57344	0.116114	0.0934821
69	2018	0.621965	3.95021	15.6041	4.3911	2.72711	1.65734	0.119553	0.0966639
69	2019	0.746271	4.1103	16.8946	5.5004	2.80748	1.72613	0.118172	0.0936636
69	2020	0.726141	4.17815	17.4569	7.6323	2.76834	1.78488	0.118411	0.0987178
70	2011	0.607003	0.677413	0.458888	2.7263	2.37432	0.812512	0.0861423	0.0169189
70	2012	0.645163	0.836953	0.70049	4.9408	2.46264	0.852103	0.085703	0.0169586
70	2013	0.583554	1.26759	1.60679	4.1285	2.83895	0.882624	0.0881632	0.0235997
70	2014	0.583695	1.46604	2.14927	2.7495	2.53678	0.969551	0.0911674	0.0175968
70	2015	0.586882	1.80367	3.25323	3.3684	2.57214	0.99655	0.0964821	0.0177296
70	2016	0.673416	2.02429	4.09776	3.1435	2.648	1.08771	0.0941757	0.0174436
70	2017	0.79961	2.26259	5.1193	2.8812	2.75852	1.07913	0.0956637	0.0177985
70	2018	0.866651	2.47779	6.13945	3.523	2.85802	1.07055	0.0963134	0.0171535
70	2019	0.898667	2.58121	6.66263	3.8335	2.89062	1.08425	0.0972896	0.0172256
70	2020	0.896379	2.65386	7.04297	6.0702	2.8085	1.12863	0.0982242	0.0178539
71	2011	0.380998	-0.917817	0.842389	0.6522	1.42086	0.810514	0.127896	0.0153598
71	2012	0.441159	-0.751477	0.564718	0.7784	1.54494	0.846154	0.131965	0.0135166
71	2013	0.397273	-0.624171	0.38959	1.01	1.48274	0.890052	0.134273	0.0135366
71	2014	0.43155	-0.536551	0.287887	0.8989	1.75189	0.999116	0.13333	0.0159401
71	2015	0.454761	-0.455505	0.207485	0.8595	1.81663	1.0445	0.131443	0.0159136
71	2016	0.501707	-0.309217	0.0956152	1.0205	1.89979	1.09473	0.137383	0.0162063
71	2017	0.556645	-0.113393	0.012858	1.0468	1.97241	1.13624	0.131702	0.0155438
71	2018	0.500528	0.0983269	0.00966818	1.1115	2.04012	1.17776	0.130397	0.0148814
71	2019	0.565869	0.382946	0.146648	1.2603	2.09357	1.24133	0.133369	0.0152861
71	2020	0.567951	0.666451	0.444157	2.7368	2.08782	1.25144	0.1309	0.0160748
72	2011	0.454744	0.398663	0.158932	1.0849	2.0475	0.778267	0.101037	0.0226436
72	2012	0.487319	0.615618	0.378985	1.2481	2.14052	0.829554	0.0985469	0.0189005
72	2013	0.428303	0.910246	0.828548	1.8417	2.47781	0.876187	0.0958282	0.0210445
72	2014	0.466838	0.955224	0.912453	1.7231	2.34586	0.978018	0.0887271	0.0231256
72	2015	0.499545	1.11955	1.2534	2.1691	2.41789	1.03773	0.0882038	0.0219188
72	2016	0.530007	1.319	1.73976	1.7985	2.50733	1.09557	0.0880018	0.0223164
72	2017	0.598222	1.47948	2.18887	1.6384	2.61006	1.10406	0.0860181	0.0242759
72	2018	0.611017	1.72313	2.96916	2.3415	2.70322	1.11255	0.084368	0.0242355
72	2019	0.636024	1.9278	3.71641	2.4858	2.74977	1.05242	0.0883921	0.0274628
72	2020	0.621857	2.02689	4.10828	4.1321	2.69421	1.1131	0.0930574	0.0274899
73	2011	0.661888	2.01461	4.05865	7.0499	2.32365	0.769023	0.0935548	0.0170143
73	2012	0.754816	1.56459	2.44795	8.4935	2.43387	0.817292	0.092699	0.0182465
73	2013	0.492073	1.98867	3.95482	9.1023	2.99081	0.868896	0.0931708	0.0308756
73	2014	0.518567	2.16417	4.68362	5.2009	2.56437	0.96686	0.0948216	0.0197782
73	2015	0.538415	2.524	6.37055	6.2159	2.61522	1.02821	0.105293	0.0201835
73	2016	0.647726	2.72932	7.44917	5.4305	2.67798	1.0959	0.104498	0.0206242
73	2017	0.708058	3.05145	9.31136	5.3114	2.77046	1.07689	0.103982	0.0204942
73	2018	0.836326	3.39367	11.517	7.5873	2.85512	1.05788	0.104999	0.0203641
73	2019	0.854084	3.71785	13.8224	8.1145	2.88577	1.08534	0.111325	0.0203195
73	2020	1.00499	3.87414	15.009	13.8861	2.76295	1.12809	0.112222	0.020682
74	2011	0.452565	-0.0456281	0.00208192	2.8313	1.72286	0.707438	0.102801	0.0102298
74	2012	0.4895	-0.0125346	0.000157117	3.4203	1.83268	0.756042	0.112534	0.0103387
74	2013	0.375959	0.0611961	0.00374496	2.4081	1.88245	0.788938	0.114392	0.00994418
74	2014	0.371637	0.0960013	0.00921626	1.1427	2.04714	0.889246	0.114915	0.0110848
74	2015	0.399428	0.216921	0.0470548	2.476	2.13104	0.945695	0.121816	0.0114013
74	2016	0.417886	0.353288	0.124813	2.5473	2.2268	1.01921	0.110697	0.0129899
74	2017	0.466537	0.524758	0.275371	1.8903	2.34191	1.02647	0.106623	0.0130161
74	2018	0.49656	0.695079	0.483135	2.4453	2.44513	1.03372	0.107092	0.0130422
74	2019	0.606254	0.915889	0.838853	1.9637	2.55174	0.94577	0.10766	0.0153018
74	2020	0.643868	1.12824	1.27292	3.0662	2.56418	1.00948	0.107675	0.0161883
75	2011	0.278567	-0.788687	0.622027	0.1627	1.16686	0.843716	0.194704	0.00771073
75	2012	0.305565	-0.700305	0.490426	0.3492	1.2939	0.862557	0.194925	0.00770514
75	2013	0.289776	0.500616	0.250616	0.4229	1.23358	0.890314	0.202967	0.00722903
75	2014	0.309724	-0.473343	0.224054	0.611	1.48788	0.915157	0.191236	0.0085854
75	2015	0.349523	-0.351713	0.123702	0.5554	1.57725	0.958315	0.197127	0.00867577
75	2016	0.369405	-0.192094	0.0369003	0.4531	1.66746	0.976234	0.157005	0.0086169
75	2017	0.387277	0.0542606	0.00294421	0.6289	1.74326	1.00109	0.151726	0.00891217
75	2018	0.391888	0.13579	0.018439	0.5776	1.81372	1.02594	0.151375	0.00920743
75	2019	0.43683	0.29156	0.0850074	0.5012	1.93907	1.03684	0.152464	0.010411
75	2020	0.446675	0.415949	0.173014	0.8058	1.96435	1.107	0.153094	0.0117507
76	2011	0.318447	-1.05946	1.12246	0.1834	1.25792	0.846563	0.175549	0.0140383
76	2012	0.346549	-0.928195	0.861545	0.2288	1.38609	0.8814	0.176926	0.0139725
76	2013	0.325587	-0.702828	0.493968	0.4932	1.36059	0.91557	0.178608	0.0120934
76	2014	0.339312	-0.60705	0.36851	0.6578	1.62405	0.996609	0.175799	0.013904
76	2015	0.406729	-0.503062	0.253071	0.9352	1.73095	1.07163	0.186686	0.0139883
76	2016	0.440549	-0.318923	0.101712	0.7965	1.83172	1.14732	0.158619	0.0142702
76	2017	0.433551	-0.111871	0.012515	0.7305	1.91435	1.14864	0.13605	0.0144361
76	2018	0.486144	0.138163	0.019089	0.8653	1.99066	1.14995	0.135167	0.014602
76	2019	0.503031	0.350276	0.122693	0.7676	2.06106	1.15486	0.136696	0.0153308
76	2020	0.525262	0.491752	0.24182	1.1768	2.16913	1.21644	0.14118	0.0157013
77	2011	0.359275	-0.851007	0.724213	0.3149	1.34083	0.802461	0.14694	0.0076268
77	2012	0.411002	-0.768587	0.590726	0.3946	1.46261	0.808515	0.151755	0.0075598
77	2013	0.34733	-0.619946	0.384333	0.5082	1.43931	0.825366	0.159867	0.00666147
77	2014	0.42917	-0.596894	0.356283	0.4426	1.66987	0.87734	0.157264	0.00776586
77	2015	0.437811	-0.435285	0.189473	0.7526	1.763	0.921594	0.157166	0.00792825
77	2016	0.471329	-0.288002	0.082945	0.8154	1.84495	0.971652	0.159597	0.0096294
77	2017	0.454673	0.0180013	0.000324047	0.9949	1.94065	0.994272	0.158717	0.00924984
77	2018	0.452294	0.266712	0.071135	1.5775	2.02798	1.01689	0.153101	0.00887028
77	2019	0.530665	0.474615	0.22526	1.5713	2.06875	1.14306	0.153897	0.00936115
77	2020	0.542337	0.823451	0.678072	2.1533	2.18302	1.22447	0.163548	0.0107394
78	2011	0.468749	-0.339613	0.115337	0.509	1.7741	0.712838	0.100511	0.017432
78	2012	0.510319	-0.0940791	0.00885087	0.68	1.88239	0.754906	0.0970961	0.0187777
78	2013	0.36427	-0.00977424	9.55357e-05	1.1546	1.9558	0.787634	0.0981785	0.0177646
78	2014	0.408691	0.049905	0.00249051	1.0927	2.11208	0.840392	0.0994419	0.0180947
78	2015	0.42509	0.185446	0.0343904	1.4143	2.19329	0.876223	0.110231	0.0182002
78	2016	0.470026	0.351789	0.123755	1.3169	2.29406	0.910306	0.107649	0.0179277
78	2017	0.520392	0.592046	0.350519	1.418	2.39833	0.944942	0.102393	0.0176988
78	2018	0.554099	0.792984	0.628823	2.2654	2.49274	0.979579	0.103068	0.01747
78	2019	0.553581	1.00032	1.00065	1.8736	2.55611	1.00042	0.104607	0.0191553
78	2020	0.536697	1.2051	1.45227	2.8486	2.58614	1.06079	0.110499	0.0217778
79	2011	0.414655	-0.404001	0.163217	0.7178	2.00122	0.73733	0.0877808	0.0281697
79	2012	0.442664	-0.215088	0.046263	0.807	2.12406	0.771354	0.0894326	0.0261865
79	2013	0.494883	0.0374561	0.00140296	0.9432	2.37603	0.80597	0.0977791	0.0305339
79	2014	0.487999	0.168494	0.0283902	1.2064	2.32876	0.919641	0.0958806	0.0265792
79	2015	0.494098	0.303247	0.0919585	1.4099	2.40108	0.951126	0.0995666	0.0268877
79	2016	0.525631	0.416724	0.173659	1.4406	2.48992	0.97602	0.0946675	0.0275193
79	2017	0.573226	0.626164	0.392081	1.4752	2.51571	0.977559	0.0980832	0.0268952
79	2018	0.618795	0.807778	0.652505	1.5321	2.54086	0.979098	0.100842	0.0262711
79	2019	0.638522	0.940822	0.885146	1.2639	2.55708	0.988678	0.112976	0.0271295
79	2020	0.662728	1.05257	1.1079	1.9814	2.57703	1.04626	0.118222	0.0290994
80	2011	0.423561	-0.543205	0.295072	0.5197	1.65623	0.717963	0.108157	0.0102821
80	2012	0.436389	-0.386358	0.149272	0.6361	1.76435	0.749529	0.111376	0.0104819
80	2013	0.315718	-0.482301	0.232615	0.9264	1.77818	0.77937	0.114341	0.00966317
80	2014	0.331835	-0.309701	0.0959145	0.8853	1.98384	0.862589	0.110123	0.0106345
80	2015	0.38559	-0.197636	0.0390599	1.2676	2.07291	0.915496	0.11657	0.0121144
80	2016	0.398759	-0.0500306	0.00250307	1.3159	2.17849	0.996819	0.109448	0.0127487
80	2017	0.429828	0.111235	0.0123733	0.9781	2.29414	0.99012	0.103261	0.013202
80	2018	0.442039	0.310809	0.0966022	1.5379	2.39779	0.983421	0.104228	0.0136554
80	2019	0.408856	0.489895	0.239997	1.4905	2.40452	0.91648	0.115769	0.0141931
80	2020	0.402089	0.6345	0.40259	2.0362	2.46421	0.970102	0.118113	0.0152302
81	2011	0.432078	-0.972211	0.945194	0.0763	1.02385	0.808255	0.1675	0.00370469
81	2012	0.451808	-0.806202	0.649962	0.1746	1.15443	0.806794	0.178973	0.0035698
81	2013	0.327911	-0.786518	0.61861	0.4408	1.09293	0.803975	0.182364	0.00306486
81	2014	0.356588	-0.644883	0.415874	0.3736	1.38537	0.804717	0.178999	0.00364632
81	2015	0.378265	-0.506014	0.25605	0.4974	1.47826	0.811173	0.190848	0.00376244
81	2016	0.397554	-0.319952	0.102369	0.5639	1.57507	0.820994	0.180582	0.0040792
81	2017	0.39806	-0.161071	0.0259438	0.4364	1.65074	0.867827	0.166261	0.00415768
81	2018	0.396698	-0.0125766	0.000158172	0.8443	1.72109	0.91466	0.15761	0.00423616
81	2019	0.429508	0.21589	0.0466086	0.789	1.83801	1.09525	0.163195	0.00469853
81	2020	0.431664	0.405834	0.164701	1.396	1.87951	1.13672	0.1807	0.00570069
82	2011	0.384639	1.63887	2.6859	2.7982	2.0854	1.04055	0.106497	0.0512194
82	2012	0.401412	2.01418	4.05692	3.2662	2.18562	1.11247	0.100779	0.0523579
82	2013	0.412093	2.58272	6.67046	4.3926	2.46821	1.20597	0.102563	0.0667355
82	2014	0.418038	2.70825	7.33461	3.273	2.34001	1.32272	0.104406	0.0535294
82	2015	0.446392	3.02483	9.14958	4.4881	2.41797	1.49756	0.119946	0.0531052
82	2016	0.501819	3.3218	11.0343	4.1886	2.52	1.67188	0.124124	0.0470152
82	2017	0.555548	3.83239	14.6872	4.2153	2.58198	1.78009	0.124153	0.0459194
82	2018	0.554512	4.1458	17.1877	5.5289	2.64034	1.8883	0.127105	0.0448236
82	2019	0.6234	4.4261	19.5903	6.1568	2.72435	2.08672	0.127031	0.0443007
82	2020	0.615121	4.59607	21.1239	9.2399	2.6146	2.2733	0.128502	0.0449525
83	2011	0.38237	0.406036	0.164865	3.6676	2.07347	0.732815	0.123897	0.0189548
83	2012	0.445357	0.671819	0.451341	4.9674	2.15441	0.795246	0.125861	0.0190421
83	2013	0.449598	1.5056	2.26684	5.8344	2.50888	0.831396	0.131843	0.0256818
83	2014	0.465926	1.70271	2.89921	4.2406	2.28607	0.842639	0.131514	0.0194977
83	2015	0.473549	1.92802	3.71727	4.5985	2.32605	0.883594	0.156509	0.0199241
83	2016	0.523684	2.10355	4.42492	4.1138	2.40384	0.881848	0.148421	0.0197636
83	2017	0.549408	2.37684	5.64937	3.687	2.49839	0.888729	0.145184	0.019125
83	2018	0.590558	2.38302	5.67876	4.4747	2.58477	0.89561	0.146351	0.0184864
83	2019	0.649881	2.64328	6.98694	4.722	2.66136	1.01679	0.147509	0.0186881
83	2020	0.631361	2.76564	7.64876	6.052	2.58486	1.11963	0.140389	0.0179872
84	2011	0.3055	-0.003974	1.57927e-05	1.0884	1.46168	0.880217	0.108364	0.00946523
84	2012	0.31617	0.284848	0.0811387	1.3431	1.38887	0.918614	0.105687	0.00836634
84	2013	0.380881	0.465533	0.216721	2.3838	1.60169	0.929281	0.109384	0.00980889
84	2014	0.403262	0.613943	0.376926	2.37	1.55007	1.0619	0.113636	0.00893645
84	2015	0.407658	0.846589	0.716713	2.6523	1.62511	1.21918	0.123304	0.0092153
84	2016	0.43115	1.03024	1.06139	2.9829	1.71881	1.367	0.130695	0.00943317
84	2017	0.432959	1.16442	1.35587	2.9372	1.79869	1.41571	0.137132	0.00952626
84	2018	0.502172	1.32075	1.74437	3.7996	1.87265	1.46441	0.14554	0.00961935
84	2019	0.572987	1.48843	2.21543	3.7009	1.96326	1.29528	0.146411	0.0112453
84	2020	1.16182	1.59245	2.5359	5.2199	1.97083	1.368	0.149493	0.0126104
85	2011	0.241598	0.197651	0.0390658	0.9596	1.77928	0.648555	0.0898793	0.012577
85	2012	0.257567	0.470247	0.221132	0.9584	1.85166	0.708619	0.0901908	0.0133891
85	2013	0.273038	0.695804	0.484143	1.4952	2.20798	0.732774	0.0963773	0.0184194
85	2014	0.285509	0.830907	0.690406	1.7047	1.99413	0.768577	0.0998933	0.0144002
85	2015	0.287216	0.966113	0.933375	1.8102	2.03927	0.825699	0.120567	0.0115157
85	2016	0.307455	1.10834	1.22841	2.0184	2.12785	0.852862	0.114495	0.0142278
85	2017	0.3784	1.5995	2.55839	1.8153	2.23978	0.832687	0.113281	0.0146508
85	2018	0.407991	1.80004	3.24014	2.4482	2.34044	0.812512	0.120868	0.0150737
85	2019	0.43077	2.07912	4.32273	2.7771	2.4226	0.814739	0.122809	0.0151941
85	2020	0.429505	1.51871	2.30647	3.4966	2.32768	0.882704	0.129253	0.0152002
86	2011	0.291811	0.180816	0.0326945	0.6955	1.65779	0.716862	0.0998214	0.00874435
86	2012	0.291278	0.427396	0.182667	0.8505	1.74659	0.739204	0.100647	0.00901202
86	2013	0.300294	1.01034	1.02079	1.028	1.92895	0.759932	0.0928972	0.0101806
86	2014	0.30804	1.13228	1.28206	1.233	1.90087	0.837314	0.114809	0.00923291
86	2015	0.309207	1.21352	1.47262	1.5905	1.9586	0.910881	0.121337	0.0109521
86	2016	0.320105	1.35836	1.84513	1.4189	2.04265	0.96177	0.126344	0.00900189
86	2017	0.336948	1.51305	2.28933	1.2062	2.12474	0.998178	0.129918	0.00897469
86	2018	0.386527	1.64198	2.6961	1.8672	2.2006	1.03459	0.146206	0.00894748
86	2019	0.401028	1.78612	3.19022	1.6419	2.32818	0.873386	0.149541	0.00947523
86	2020	0.3852	1.78955	3.20247	1.7712	2.25737	0.927636	0.151335	0.0100834
87	2011	0.303201	-0.0236261	0.000558193	0.882	2.02578	0.722616	0.0760232	0.0128464
87	2012	0.304004	0.195716	0.0383046	0.9834	2.11585	0.767827	0.0762739	0.0135683
87	2013	0.316777	0.403266	0.162623	1.5333	2.19453	0.794567	0.0786703	0.0175412
87	2014	0.319509	0.574319	0.329843	1.6472	2.15334	0.839468	0.0812126	0.0162237
87	2015	0.327744	0.727145	0.528739	3.1016	2.19726	0.893954	0.0943607	0.0168945
87	2016	0.387404	0.906746	0.822189	2.9962	2.26389	0.910343	0.0952376	0.0181352
87	2017	0.402498	1.07144	1.14799	2.5627	2.32267	0.95455	0.0920701	0.0189502
87	2018	0.42382	1.20696	1.45676	3.6908	2.37818	0.998756	0.102761	0.0197651
87	2019	0.485369	1.35013	1.82284	2.6934	2.43852	1.01106	0.110858	0.0206555
87	2020	0.474699	1.24734	1.55585	3.5574	2.43138	1.13211	0.111175	0.0221283
88	2011	0.343491	0.0146853	0.000215658	1.1331	1.51997	0.871967	0.095636	0.0143974
88	2012	0.304857	0.083281	0.00693573	1.4386	1.6148	0.915743	0.100323	0.0146212
88	2013	0.322803	0.338062	0.114286	1.6215	1.83343	0.949652	0.108913	0.017184
88	2014	0.324389	0.371824	0.138253	1.4881	1.7759	1.03509	0.109988	0.0159642
88	2015	0.330719	0.570375	0.325327	1.6034	1.83226	1.10521	0.136488	0.00642293
88	2016	0.333016	0.691031	0.477523	1.6913	1.90446	1.15202	0.147183	0.00629966
88	2017	0.359271	0.923729	0.853276	1.7323	1.95009	1.21167	0.137874	0.0100875
88	2018	0.344974	1.07912	1.1645	2.3545	1.99372	1.27132	0.139992	0.0138753
88	2019	0.423919	1.22235	1.49414	2.7237	2.09463	1.40796	0.145686	0.0144882
88	2020	0.409854	1.36706	1.86885	4.2446	1.90701	1.50674	0.149535	0.0149784
89	2011	0.357074	-0.654301	0.42811	0.1407	1.29495	0.650531	0.136406	0.00433394
89	2012	0.351064	-0.472395	0.223157	0.2622	1.34745	0.728488	0.142858	0.00462505
89	2013	0.361186	0.0309814	0.00095985	0.3433	1.42544	0.751045	0.156648	0.00509327
89	2014	0.360176	-0.153767	0.0236444	0.2761	1.47568	0.847366	0.172128	0.00535974
89	2015	0.357164	-0.000594194	3.53067e-07	0.3616	1.68356	0.985212	0.20126	0.00642754
89	2016	0.372021	0.16132	0.0260241	0.3973	1.76269	1.06052	0.214195	0.00629707
89	2017	0.375592	0.351511	0.12356	0.4823	1.83432	1.08038	0.220754	0.0064287
89	2018	0.420583	0.500485	0.250486	0.6073	1.90115	1.10024	0.242042	0.00656032
89	2019	0.424732	0.81484	0.663964	0.4754	1.96132	1.28378	0.285262	0.00741084
89	2020	0.416348	1.03439	1.06996	0.6557	1.97674	1.34393	0.280446	0.00742225
90	2011	0.446717	0.392631	0.154159	0.0596	2.0765	0.995573	0.191655	0.0236729
90	2012	0.584993	0.685509	0.469923	0.0869	2.17342	1.01114	0.181935	0.0236802
90	2013	0.462139	0.869934	0.756785	0.1578	2.26139	1.02918	0.203928	0.0240217
90	2014	0.467223	1.33481	1.78172	0.1962	2.18319	1.14992	0.185362	0.0198697
90	2015	0.363823	1.49984	2.24953	0.2865	2.25248	1.18376	0.219292	0.0204248
90	2016	0.53148	1.69106	2.85968	0.1894	2.37456	1.1852	0.201855	0.0212303
90	2017	0.511736	1.57522	2.48131	0.1908	2.39768	1.46303	0.202201	0.0204536
90	2018	0.901902	1.76479	3.11447	0.2207	2.42028	1.74085	0.20429	0.019677
90	2019	0.47566	1.88988	3.57165	0.2027	2.45772	1.57646	0.205686	0.0209261
90	2020	1.08531	2.01272	4.05103	0.2805	2.56595	1.30343	0.206802	0.0216556
91	2011	0.28608	-0.189989	0.036096	0.9977	1.5263	0.844524	0.0964019	0.00516719
91	2012	0.280521	0.021425	0.000459031	1.0093	1.57908	0.909352	0.0989011	0.00518695
91	2013	0.288746	0.211742	0.0448346	1.2755	1.66933	0.939867	0.104343	0.00539019
91	2014	0.292464	0.334972	0.112207	1.5384	1.72647	1.0088	0.109662	0.00541458
91	2015	0.316567	0.488142	0.238283	1.9333	1.77354	1.12038	0.128652	0.00556485
91	2016	0.363096	0.725419	0.526233	2.046	1.86077	1.14897	0.131943	0.00564024
91	2017	0.390897	0.885592	0.784273	1.8995	1.97289	1.13066	0.128366	0.00569325
91	2018	0.438311	1.12547	1.26667	2.5892	2.07369	1.11235	0.134112	0.00574627
91	2019	0.486511	1.28262	1.64511	2.6936	2.12292	1.0735	0.130045	0.00607849
91	2020	0.502486	1.43642	2.0633	3.4828	2.07805	1.16193	0.133031	0.00606492
92	2011	0.403206	-0.516645	0.266922	0.1818	1.32723	0.80608	0.193285	0.0172885
92	2012	0.419167	-0.409482	0.167676	0.251	1.44088	0.812612	0.187831	0.0180078
92	2013	0.451607	-0.223417	0.049915	0.4278	1.31474	0.8047	0.19874	0.0150569
92	2014	0.471278	-0.0652005	0.0042511	0.3651	1.59856	0.905138	0.206582	0.0186869
92	2015	0.461544	0.0871028	0.0075869	0.4115	1.64241	1.00832	0.253175	0.0176176
92	2016	0.495062	0.198626	0.0394523	0.4947	1.72701	1.05122	0.282317	0.0170651
92	2017	0.458068	0.414905	0.172146	0.5653	1.7905	1.151	0.290713	0.0133234
92	2018	0.472408	0.537381	0.288778	0.7347	1.8502	1.25078	0.309765	0.0095818
92	2019	0.465738	0.682133	0.465306	0.7445	1.90115	1.40951	0.316463	0.00949521
92	2020	0.446598	0.758136	0.57477	1.1606	1.8215	1.58546	0.342271	0.00979803
93	2011	0.454011	-0.277862	0.0772073	1.1095	1.58028	0.712314	0.130586	0.0546854
93	2012	0.469068	-0.147123	0.0216451	0.7894	1.70812	0.708062	0.13738	0.0552884
93	2013	0.466871	0.188175	0.0354098	1.1565	1.88146	0.712968	0.135002	0.0622757
93	2014	0.511955	0.548315	0.30065	1.2226	1.91234	0.72181	0.134887	0.0649777
93	2015	0.549664	0.787404	0.620006	1.6327	1.98927	0.812738	0.136507	0.0680751
93	2016	0.562635	1.01439	1.02899	1.9007	2.08117	0.887377	0.137042	0.0637994
93	2017	0.537221	1.39664	1.9506	2.1501	2.18385	0.98808	0.136955	0.0628699
93	2018	0.518199	1.55777	2.42664	2.8498	2.27696	1.08878	0.138457	0.0619404
93	2019	0.637145	1.80011	3.24038	3.0245	2.44775	1.66942	0.139318	0.0628964
93	2020	0.653631	1.9921	3.96845	4.1054	2.38349	1.71324	0.145901	0.0632656
94	2011	0.438605	-0.85024	0.722909	0.7161	1.46082	0.419791	0.143632	0.0365597
94	2012	0.431399	-0.625954	0.391819	0.7887	1.58396	0.422802	0.157527	0.0383365
94	2013	0.408567	-0.405038	0.164055	1.032	1.69622	0.419691	0.15224	0.040117
94	2014	0.423408	-0.219208	0.0480519	0.8564	1.85691	0.484744	0.150211	0.0350633
94	2015	0.41727	-0.0384011	0.00147464	0.8542	1.9109	0.663053	0.160205	0.035808
94	2016	0.4351	0.0688553	0.00474106	1.0173	1.99762	0.701786	0.151676	0.0350886
94	2017	0.442449	0.265314	0.0703913	0.8828	2.09063	0.770306	0.155002	0.035805
94	2018	0.443251	0.46003	0.211627	1.0754	2.17572	0.838827	0.139405	0.0359139
94	2019	0.490031	0.57461	0.330177	0.9975	2.26337	0.976112	0.138882	0.0373031
94	2020	0.453694	0.770284	0.593338	1.3228	2.33179	1.00945	0.1394	0.0427001
95	2011	0.356435	-1.2188	1.48547	0.1961	0.899104	0.652139	0.181087	0.0162951
95	2012	0.356947	-1.00593	1.01189	0.2801	1.02958	0.6432	0.184977	0.0184657
95	2013	0.372141	-0.657686	0.432551	0.3628	1.01022	0.62009	0.190007	0.0172289
95	2014	0.394706	-0.669363	0.448047	0.3153	1.26813	0.628131	0.181166	0.0188433
95	2015	0.461635	-0.574505	0.330056	0.3109	1.342	0.771268	0.195296	0.0188172
95	2016	0.431632	-0.407414	0.165986	0.3266	1.43163	0.946758	0.193426	0.0185116
95	2017	0.474122	-0.281923	0.0794804	0.2208	1.53166	0.961683	0.192044	0.0183582
95	2018	0.457692	-0.177967	0.0316723	0.3312	1.62259	0.976608	0.172509	0.0182048
95	2019	0.519229	-0.0904655	0.00818401	0.3608	1.79955	1.15516	0.164081	0.0192992
95	2020	0.536211	-0.0106807	0.000114077	0.4513	1.84386	1.18907	0.156476	0.0209579
96	2011	0.234235	-1.37927	1.9024	0.0712	1.11186	0.416577	0.15452	0.0277334
96	2012	0.257159	-1.20077	1.44184	0.1606	1.20863	0.439382	0.190532	0.0286234
96	2013	0.260633	-1.08171	1.17011	0.1846	1.21551	0.481308	0.205796	0.0332068
96	2014	0.259247	-0.976987	0.954503	0.1919	1.2048	0.588297	0.184942	0.0334714
96	2015	0.275703	-0.824922	0.680497	0.2385	0.970703	0.822	0.170298	0.0228007
96	2016	0.305439	-0.709094	0.502814	0.2191	1.02926	0.859657	0.22618	0.0232123
96	2017	0.332384	-0.565388	0.319663	0.2292	1.10653	0.887526	0.222476	0.0201736
96	2018	0.354303	-0.377691	0.142651	0.2221	1.17825	0.915396	0.216332	0.0171349
96	2019	0.408649	-0.257181	0.0661421	0.2067	1.31211	1.21027	0.212225	0.0186073
96	2020	0.43428	-0.170314	0.0290069	0.3261	1.47149	1.27199	0.215488	0.0237048
97	2011	0.376824	-0.979843	0.960092	0.1243	1.64866	0.382876	0.120867	0.0209099
97	2012	0.423207	-0.766553	0.587603	0.1638	1.72663	0.417181	0.154522	0.0227533
97	2013	0.369792	-0.583209	0.340133	0.3883	1.73522	0.454743	0.156705	0.0223101
97	2014	0.369259	-0.243774	0.0594256	0.3004	1.79327	0.511389	0.136864	0.0244115
97	2015	0.360485	-0.144049	0.0207501	0.4223	1.80504	0.662196	0.148121	0.0250221
97	2016	0.384866	0.0165371	0.000273476	0.4411	1.88454	0.703791	0.143059	0.0236728
97	2017	0.420844	0.293972	0.0864195	0.399	2.00504	0.74264	0.133475	0.023935
97	2018	0.371718	0.435436	0.189605	0.5496	2.11257	0.781489	0.118115	0.0241972
97	2019	0.41395	0.630892	0.398024	0.5167	2.19575	0.951788	0.120006	0.0263003
97	2020	0.420338	0.774017	0.599103	0.7829	2.31264	0.996237	0.121089	0.0305772
98	2011	0.342635	-1.25112	1.5653	0.0376	0.964662	0.380012	0.157306	0.0148658
98	2012	0.351165	-1.03288	1.06684	0.1141	1.07425	0.386814	0.174903	0.0151674
98	2013	0.338567	-0.707675	0.500803	0.175	1.18568	0.374963	0.154508	0.0154258
98	2014	0.351826	-0.616415	0.379968	0.1391	1.26198	0.456481	0.152715	0.0161526
98	2015	0.360656	-0.476261	0.226824	0.1098	1.25439	0.586919	0.172853	0.0177657
98	2016	0.365235	-0.277786	0.0771653	0.0951	1.29273	0.63809	0.178535	0.0181443
98	2017	0.383158	-0.126171	0.015919	0.0966	1.39115	0.670806	0.171249	0.0177105
98	2018	0.397105	0.0189146	0.000357764	0.1278	1.48074	0.703521	0.179207	0.0172766
98	2019	0.421772	0.236434	0.0559011	0.1616	1.56138	1.18207	0.176261	0.0194763
98	2020	0.417301	0.403637	0.162923	0.2925	1.7345	1.22502	0.184219	0.0236179
99	2011	0.382256	-1.12685	1.2698	0.083	2.07573	0.312592	0.121958	0.0209038
99	2012	0.371173	-0.96362	0.928563	0.1367	2.13793	0.335784	0.15515	0.0211431
99	2013	0.349103	-0.883064	0.779802	0.1982	2.21891	0.361797	0.147801	0.0213999
99	2014	0.352269	-0.784142	0.614879	0.1415	2.27411	0.378614	0.146993	0.0216094
99	2015	0.387765	-0.581369	0.33799	0.1303	1.74723	0.535547	0.121569	0.0224474
99	2016	0.401207	-0.452237	0.204519	0.1261	1.79109	0.594622	0.127834	0.0226981
99	2017	0.436234	-0.30142	0.090854	0.0912	1.91312	0.620573	0.127065	0.0258717
99	2018	0.437783	-0.194365	0.0377776	0.1486	2.02187	0.646524	0.126269	0.0260453
99	2019	0.317013	-0.0634995	0.00403219	0.1942	1.7703	1.04015	0.17595	0.0269909
99	2020	0.33562	0.0572226	0.00327443	0.2382	2.02483	1.07882	0.181759	0.0286545
100	2011	0.4944	-1.13727	1.29338	0.0504	0.828246	0.538587	0.176755	0.00715296
100	2012	0.521547	-0.939615	0.882877	0.0712	0.939695	0.53214	0.180686	0.00764992
100	2013	0.466221	-0.908053	0.82456	0.13	0.824219	0.613662	0.197234	0.00657489
100	2014	0.467862	-0.595655	0.354804	0.2332	1.05807	0.634761	0.193911	0.00779634
100	2015	0.425236	-0.454287	0.206376	0.3259	1.13465	0.725377	0.197685	0.0091052
100	2016	0.418332	-0.338485	0.114572	0.3953	1.20279	0.841651	0.200191	0.00872002
100	2017	0.44986	-0.198365	0.0393485	0.2613	1.31348	0.81886	0.216311	0.00836824
100	2018	0.44315	-0.15118	0.0228554	0.345	1.41313	0.79607	0.219124	0.00801647
100	2019	0.534353	-0.106182	0.0112746	0.3171	1.62085	1.0236	0.224697	0.00904597
100	2020	0.556522	-0.0885478	0.00784071	0.5479	1.76958	1.08813	0.225688	0.0118593
101	2011	0.572542	-0.806583	0.650576	0.0424	0.939304	0.911044	0.25401	0.0110414
101	2012	0.543891	-0.586841	0.344383	0.0526	1.05685	0.915243	0.256445	0.011703
101	2013	0.537497	-0.311204	0.0968477	0.0934	1.16293	0.920786	0.260724	0.0128748
101	2014	0.551938	-0.256815	0.0659542	0.0778	1.31657	0.93264	0.26461	0.0154117
101	2015	0.530478	-0.0710684	0.00505072	0.0999	1.35568	1.24668	0.271035	0.0162045
101	2016	0.522559	0.0165301	0.000273244	0.0914	1.43282	1.32107	0.2765	0.0162859
101	2017	0.51664	0.200071	0.0400283	0.0831	1.50944	1.473	0.276042	0.0163012
101	2018	0.499933	0.232492	0.0540527	0.1095	1.58061	1.62493	0.278803	0.0163165
101	2019	0.549983	0.342732	0.117465	0.1187	1.75532	1.66917	0.240611	0.0159867
101	2020	0.580765	0.423926	0.179713	0.1549	1.85536	1.65399	0.242626	0.0196589
102	2011	0.398141	-0.981946	0.964218	0.2013	0.771681	0.540337	0.215461	0.0106571
102	2012	0.397501	-0.610696	0.372949	0.2262	0.902232	0.532607	0.217992	0.0119311
102	2013	0.390729	-0.577319	0.333297	0.3151	0.883354	0.525283	0.220976	0.00974043
102	2014	0.408652	-0.428536	0.183643	0.294	1.11717	0.536181	0.221382	0.0117144
102	2015	0.398304	-0.451632	0.203972	0.3117	1.18277	0.560128	0.231759	0.0122768
102	2016	0.398154	-0.398475	0.158783	0.3601	1.26133	0.692818	0.235344	0.0127518
102	2017	0.407043	-0.267749	0.0716896	0.3107	1.37751	0.69637	0.23586	0.0128983
102	2018	0.349267	-0.201203	0.0404825	0.4653	1.48158	0.699923	0.235332	0.0130448
102	2019	0.513223	-0.0492964	0.00243014	0.6023	1.95202	0.862877	0.236451	0.0134948
102	2020	0.519397	0.128483	0.0165078	0.8654	2.02929	0.867282	0.242685	0.0150721
103	2011	0.361462	-1.51183	2.28563	0.0938	0.113507	0.813762	0.253829	0.00376962
103	2012	0.384026	-1.36399	1.86048	0.1018	0.232381	0.793947	0.252897	0.00415726
103	2013	0.375967	-1.31661	1.73347	0.1895	0.00895974	0.809199	0.254265	0.00435812
103	2014	0.388061	-1.13956	1.29859	0.1214	0.425464	0.807257	0.257187	0.0044842
103	2015	0.362626	-0.990068	0.980235	0.2428	0.477538	0.900098	0.260523	0.00460271
103	2016	0.357019	-0.79687	0.635001	0.2822	0.567697	0.97135	0.260876	0.00464917
103	2017	0.385342	-0.675496	0.456294	0.2353	0.673735	0.968252	0.325942	0.00458365
103	2018	0.364055	-0.570026	0.32493	0.4845	0.769599	0.965155	0.326605	0.00451812
103	2019	0.497867	-0.456348	0.208253	0.5209	1.18952	1.2788	0.242248	0.00518732
103	2020	0.502291	-0.339069	0.114968	0.7153	1.23544	1.32012	0.23934	0.00602307
104	2011	0.452048	-1.41464	2.00121	0.0293	0.40353	0.795763	0.195342	0.00604996
104	2012	0.46173	-1.23236	1.5187	0.0452	0.548584	0.788025	0.211813	0.00635265
104	2013	0.423303	-1.07015	1.14522	0.0806	0.457425	0.791617	0.219517	0.00318483
104	2014	0.441292	-0.876792	0.768764	0.0958	0.736925	0.84144	0.216815	0.00364339
104	2015	0.337108	-0.652055	0.425176	0.1477	0.807145	1.06352	0.238385	0.00409984
104	2016	0.341263	-0.454194	0.206292	0.1187	0.886656	1.12862	0.230317	0.00426651
104	2017	0.254966	-0.724094	0.524312	0.0861	0.975069	1.21035	0.232003	0.00434724
104	2018	0.422535	-0.21124	0.0446224	0.1475	1.0563	1.29207	0.233272	0.00442798
104	2019	0.474339	-0.204878	0.0419751	0.1779	1.24626	1.38116	0.237317	0.00523721
104	2020	0.457145	-0.182674	0.0333698	0.4122	1.34464	1.40954	0.237652	0.00645971
105	2011	0.343755	-1.54887	2.39899	0.095	0.377477	0.716744	0.255416	0.00709864
105	2012	0.348178	-1.37544	1.89183	0.1348	0.485385	0.699198	0.273461	0.006963
105	2013	0.345041	-1.24731	1.55579	0.2684	0.342809	0.684344	0.283109	0.00558924
105	2014	0.47203	-0.843048	0.710731	0.2103	0.652898	0.692859	0.293486	0.00722799
105	2015	0.274587	-0.89166	0.795057	0.2831	0.766583	0.784939	0.3055	0.00912869
105	2016	0.273555	-0.746759	0.557649	0.3389	0.845782	0.84459	0.308741	0.00857938
105	2017	0.252545	-0.460861	0.212393	0.2669	0.916871	0.965511	0.313295	0.00805636
105	2018	0.236755	-0.408635	0.166983	0.3986	0.983239	1.08643	0.320623	0.00753334
105	2019	0.257849	-0.308774	0.0953414	0.3302	1.20507	1.39651	0.322587	0.00898086
105	2020	0.430596	-0.206457	0.0426245	0.5401	1.33234	1.35736	0.322629	0.0105846
106	2011	0.509146	-1.39324	1.94111	0.0373	0.252159	0.86226	0.221205	0.0022128
106	2012	0.532933	-1.24959	1.56147	0.0716	0.381309	0.850595	0.247695	0.00225259
106	2013	0.504349	-1.05802	1.1194	0.1042	0.222984	0.862333	0.250945	0.00186752
106	2014	0.496859	-1.06933	1.14347	0.0882	0.57487	0.976432	0.259404	0.00239942
106	2015	0.47111	-1.00066	1.00131	0.1207	0.629728	1.01961	0.264755	0.00239942
106	2016	0.487989	-0.863403	0.745465	0.1401	0.72324	1.07388	0.2663	0.00231044
106	2017	0.47187	-0.653915	0.427605	0.1285	0.814435	1.11059	0.279796	0.00235785
106	2018	0.473899	-0.493464	0.243507	0.1903	0.898005	1.1473	0.279033	0.00250526
106	2019	0.610644	-0.45104	0.203437	0.2411	1.20339	1.42982	0.283489	0.00354035
106	2020	0.642868	-0.427335	0.182615	0.4452	1.28526	1.4527	0.28648	0.0045157
107	2011	0.459514	-0.937979	0.879804	0.0538	0.968693	0.713363	0.206539	0.0193127
107	2012	0.495668	-0.802546	0.64408	0.0641	1.08082	0.739779	0.200028	0.0210355
107	2013	0.380476	-0.694553	0.482403	0.1068	1.04851	0.75041	0.202699	0.0131847
107	2014	0.408884	-0.547727	0.300005	0.1154	1.28832	0.840051	0.208429	0.0147433
107	2015	0.422565	-0.389455	0.151675	0.1553	1.33537	0.886649	0.210901	0.0159658
107	2016	0.4343	-0.22582	0.0509945	0.1353	1.40901	1.00868	0.21296	0.0167964
107	2017	0.450857	-0.0212121	0.000449954	0.1555	1.47915	1.05731	0.225456	0.0173326
107	2018	0.434663	0.0931156	0.00867052	0.1764	1.54469	1.10594	0.225475	0.0178688
107	2019	0.498871	0.262997	0.0691675	0.1844	1.72663	1.03579	0.227839	0.0202631
107	2020	0.479652	0.426805	0.182163	0.2374	1.86938	1.03926	0.234958	0.0208132
108	2011	0.208732	-1.07992	1.16623	0.1974	0.969263	0.627015	0.211771	0.00237099
108	2012	0.221506	-0.921776	0.849671	0.1731	1.0864	0.634586	0.235887	0.0023819
108	2013	0.233428	-0.7366	0.54258	0.2496	1.10194	0.63235	0.243449	0.00240232
108	2014	0.411498	-0.491223	0.2413	0.2518	1.27329	0.695525	0.242472	0.0025293
108	2015	0.411776	-0.292404	0.0855003	0.2355	1.32468	0.796182	0.250352	0.00257571
108	2016	0.419114	-0.15301	0.0234121	0.2302	1.40463	0.852538	0.240846	0.00261966
108	2017	0.428949	0.0417354	0.00174184	0.1944	1.51298	0.84723	0.230167	0.00267433
108	2018	0.395735	0.191976	0.0368548	0.321	1.61074	0.841922	0.219677	0.00272901
108	2019	0.437832	0.339035	0.114945	0.2978	1.77188	0.911628	0.208609	0.00277101
108	2020	0.438195	0.433474	0.1879	0.532	1.86099	0.906296	0.202121	0.00279234
109	2011	0.29616	0.0318456	0.00101414	0.4668	1.65158	0.99345	0.0972334	0.0408517
109	2012	0.32319	0.278183	0.0773857	0.4941	1.76309	1.0088	0.0973699	0.0412096
109	2013	0.346532	0.540919	0.292594	0.661	1.96609	1.00439	0.114106	0.0416017
109	2014	0.354827	0.680098	0.462533	0.6441	1.94584	1.02088	0.111199	0.0424451
109	2015	0.368577	0.977192	0.954904	0.9967	2.01835	1.11606	0.129214	0.042996
109	2016	0.401953	1.16976	1.36835	1.084	2.10719	1.20239	0.13391	0.0421335
109	2017	0.426018	1.56705	2.45565	1.1461	2.22077	1.24976	0.133603	0.0418423
109	2018	0.437744	1.84113	3.38975	1.8319	2.32275	1.29713	0.127701	0.0415512
109	2019	0.493428	1.82059	3.31454	1.9262	2.4922	1.31429	0.131124	0.0438019
109	2020	0.548223	1.79564	3.22432	2.5535	2.49333	1.46282	0.13495	0.0439299
110	2011	0.295385	0.586221	0.343655	0.5343	1.95773	0.938724	0.15322	0.0348585
110	2012	0.311697	0.987839	0.975826	0.6021	2.0463	1.03199	0.163637	0.0355505
110	2013	0.317976	1.28067	1.64011	0.8331	2.7292	1.0854	0.171211	0.0357435
110	2014	0.332927	1.59192	2.53422	0.8573	2.16139	1.22551	0.167478	0.0362001
110	2015	0.329396	2.18049	4.75453	1.2155	2.20143	1.27775	0.187872	0.0365469
110	2016	0.395683	2.45334	6.01886	1.2238	2.27503	1.43484	0.200472	0.0367476
110	2017	0.408784	2.83238	8.02235	1.4641	2.37629	1.42102	0.185897	0.037381
110	2018	0.41525	3.21818	10.3567	2.137	2.46823	1.40721	0.18627	0.0380014
110	2019	0.524556	3.74886	14.0539	2.3013	2.65843	1.39327	0.15229	0.038296
110	2020	0.535017	4.30423	18.5264	2.9598	2.51739	1.52217	0.153024	0.0388717
111	2011	0.262384	-0.666368	0.444047	0.0491	1.32771	0.551996	0.0908121	0.0060165
111	2012	0.274611	-0.46273	0.214119	0.0962	1.45761	0.56468	0.0979274	0.00621397
111	2013	0.268797	-0.352229	0.124065	0.1393	1.39141	0.619342	0.107355	0.00548557
111	2014	0.282194	-0.203186	0.0412847	0.2313	1.66563	0.606239	0.105127	0.00726903
111	2015	0.319055	-0.0119759	0.000143422	0.2183	1.75567	0.622319	0.114066	0.00744828
111	2016	0.330005	0.118672	0.014083	0.2312	1.84551	0.659533	0.113474	0.00729335
111	2017	0.341091	0.340414	0.115882	0.1827	1.95046	0.730755	0.112207	0.00803187
111	2018	0.32893	0.437526	0.191429	0.291	2.04543	0.801976	0.11167	0.00877039
111	2019	0.399903	0.630676	0.397753	0.3512	2.18989	0.793785	0.120892	0.00892813
111	2020	0.399373	0.8644	0.747187	0.458	2.11328	0.848438	0.121693	0.00948091
112	2011	0.346617	-0.792619	0.628245	0.0465	1.57642	0.663956	0.09973	0.00922678
112	2012	0.352147	-0.631122	0.398315	0.0505	1.67564	0.653582	0.114407	0.00906943
112	2013	0.390803	-0.394874	0.155925	0.0828	1.67055	0.615046	0.11468	0.00867417
112	2014	0.423779	-0.245771	0.0604034	0.1445	1.86547	0.617451	0.115267	0.00968846
112	2015	0.424813	-0.0549489	0.00301938	0.2591	1.9166	0.669407	0.116049	0.00978332
112	2016	0.453842	0.109675	0.0120285	0.2927	1.99144	0.700399	0.116393	0.00970399
112	2017	0.481632	0.237778	0.0565383	0.2753	2.10819	0.690283	0.118077	0.0101547
112	2018	0.501337	0.347644	0.120856	0.2936	2.21273	0.680167	0.126226	0.0106054
112	2019	0.519109	0.440771	0.194279	0.2201	2.30897	0.638353	0.121666	0.0127519
112	2020	0.488917	0.51163	0.261766	0.3616	2.38236	0.703218	0.123776	0.0181876
113	2011	0.280545	-0.435327	0.18951	0.5891	1.65336	0.547161	0.0695384	0.0144495
113	2012	0.314515	-0.129133	0.0166754	0.7361	1.74556	0.552716	0.075414	0.0142545
113	2013	0.408989	0.219025	0.0479718	1.3785	2.00309	0.564036	0.080915	0.0168603
113	2014	0.437113	0.35586	0.126636	1.1111	1.92065	0.565021	0.083149	0.0145427
113	2015	0.439933	0.585902	0.343281	2.3198	1.97991	0.619516	0.0879626	0.0146404
113	2016	0.465424	0.769069	0.591467	2.67	2.05135	0.659029	0.08992	0.0147454
113	2017	0.513175	0.951663	0.905662	2.54	2.17133	0.675588	0.0843963	0.0148826
113	2018	0.533213	1.03152	1.06404	3.948	2.27844	0.692148	0.0846795	0.0150198
113	2019	0.654125	1.15566	1.33554	3.2596	2.4342	0.6614	0.0861752	0.0177011
113	2020	0.681983	1.22289	1.49547	5.5951	2.449	0.710163	0.0870394	0.0198814
114	2011	0.284934	-0.739849	0.547377	0.1825	1.29858	0.763798	0.103172	0.0124837
114	2012	0.305974	-0.574362	0.329891	0.1616	1.42149	0.753962	0.109909	0.012824
114	2013	0.326747	-0.07321	0.00535971	0.3045	1.52008	0.731667	0.117286	0.0135185
114	2014	0.375873	-0.262376	0.0688411	0.2736	1.62304	0.728149	0.109523	0.0140597
114	2015	0.381272	-0.101505	0.0103034	0.328	1.71506	0.784257	0.128575	0.0143605
114	2016	0.40818	0.0152386	0.000232215	0.4308	1.82771	0.854545	0.118114	0.0142187
114	2017	0.420289	0.176243	0.0310615	0.4872	1.94088	0.85689	0.121361	0.0144065
114	2018	0.421874	0.388823	0.151183	0.8197	2.04254	0.859234	0.108888	0.0145943
114	2019	0.523387	0.490295	0.240389	0.8974	2.22002	0.840434	0.112881	0.0156294
114	2020	0.510015	0.45533	0.207325	1.22	2.18611	0.967293	0.117915	0.0175725
115	2011	0.273273	-0.740288	0.548027	0.0544	1.21714	0.808213	0.130069	0.00866444
115	2012	0.284756	-0.612869	0.375608	0.0588	1.32856	0.786682	0.13153	0.00874394
115	2013	0.314825	-0.104511	0.0109225	0.0836	1.25259	0.764192	0.141077	0.00747841
115	2014	0.350769	-0.0421977	0.00178064	0.1207	1.5485	0.767626	0.154464	0.00903201
115	2015	0.365116	0.0222323	0.000494275	0.1791	1.62791	0.816728	0.159147	0.00930644
115	2016	0.388097	0.173625	0.0301456	0.2161	1.70491	0.848363	0.151376	0.00952378
115	2017	0.424052	0.0809015	0.00654506	0.1496	1.80639	0.891834	0.154536	0.00974995
115	2018	0.454412	0.20959	0.0439278	0.1763	1.89852	0.935305	0.165365	0.00997612
115	2019	0.512413	0.334986	0.112215	0.2111	2.00197	1.0163	0.165829	0.0114641
115	2020	0.493721	0.456788	0.208656	0.2849	2.01361	1.20909	0.1662	0.013512
116	2011	0.316221	-0.874581	0.764892	0.0982	1.58009	0.55123	0.110881	0.00564556
116	2012	0.341152	-0.702906	0.494077	0.1289	1.67878	0.546092	0.11998	0.00606676
116	2013	0.359048	-0.475824	0.226409	0.1866	1.58601	0.63562	0.11475	0.00547464
116	2014	0.410149	-0.20385	0.0415547	0.1709	1.83603	0.635893	0.116495	0.00663287
116	2015	0.409715	-0.0259516	0.000673487	0.2602	1.90006	0.68111	0.118388	0.00686378
116	2016	0.419429	0.118286	0.0139916	0.4099	1.97899	0.729269	0.114683	0.00688705
116	2017	0.440975	0.302176	0.0913103	0.3371	2.09807	0.801222	0.119808	0.00694466
116	2018	0.442797	0.525292	0.275932	0.4548	2.20448	0.873175	0.12599	0.00700226
116	2019	0.50612	0.70066	0.490924	0.4248	2.31724	0.962824	0.130297	0.00817225
116	2020	0.511303	0.884043	0.781532	0.4365	2.35658	1.01978	0.136026	0.00922212
117	2011	0.388613	-0.679311	0.461463	0.0624	1.19198	0.747492	0.122644	0.00297732
117	2012	0.334014	-0.611592	0.374044	0.0776	1.3354	0.699833	0.13193	0.003097
117	2013	0.338769	0.270923	0.0733995	0.1352	1.27251	0.61745	0.130118	0.00264496
117	2014	0.34365	-0.302472	0.0914895	0.1249	1.57627	0.61252	0.135269	0.00346855
117	2015	0.341388	-0.061462	0.00377757	0.1735	1.64877	0.624193	0.136743	0.00360283
117	2016	0.3499	0.0698397	0.00487759	0.1603	1.72914	0.657545	0.13445	0.00362916
117	2017	0.362104	0.15162	0.0229886	0.2089	1.81837	0.679083	0.136622	0.00379221
117	2018	0.421567	0.316193	0.0999777	0.2523	1.90028	0.700622	0.133922	0.00395527
117	2019	0.477257	0.400326	0.160261	0.3027	2.13122	0.702655	0.138434	0.00475166
117	2020	0.47628	0.421513	0.177673	0.4094	2.12275	0.737646	0.136338	0.00501916
118	2011	0.443004	-0.273047	0.0745549	0.1999	1.66814	0.617231	0.111336	0.0964084
118	2012	0.466245	0.0449774	0.00202297	0.2404	1.77011	0.684677	0.115149	0.0996492
118	2013	0.450597	0.43192	0.186555	0.3387	1.87812	0.717866	0.125708	0.101989
118	2014	0.455366	0.746735	0.557613	0.425	1.95122	0.737771	0.128997	0.106359
118	2015	0.46463	0.813388	0.6616	0.6061	2.02655	0.75633	0.135794	0.111422
118	2016	0.478514	0.972567	0.945886	0.8477	2.09922	0.808796	0.133928	0.114634
118	2017	0.48404	1.26098	1.59007	0.8202	2.1828	0.8597	0.135648	0.112783
118	2018	0.513772	1.24705	1.55515	1.3015	2.25994	0.910605	0.142647	0.110932
118	2019	0.482688	1.40986	1.98769	1.3057	2.30673	1.02868	0.149054	0.113135
118	2020	0.484934	1.45161	2.10717	1.791	2.22675	1.0586	0.145871	0.110967
119	2011	0.362773	-1.22062	1.4899	0.0316	1.26472	0.461587	0.174859	0.0157889
119	2012	0.389767	-0.295953	0.0875881	0.0303	1.36484	0.54984	0.192134	0.0148845
119	2013	0.387882	-0.796091	0.633761	0.0412	1.41052	0.583905	0.199031	0.013956
119	2014	0.419875	-0.718516	0.516266	0.0486	1.51376	0.592427	0.20261	0.0161043
119	2015	0.421122	-0.593311	0.352017	0.0794	1.55215	0.633557	0.204027	0.017931
119	2016	0.44093	-0.631999	0.399423	0.0872	1.62902	0.668107	0.206872	0.0195484
119	2017	0.432135	-0.415501	0.172641	0.1326	1.62641	0.816061	0.207809	0.0205233
119	2018	0.42861	-0.272271	0.0741314	0.1888	1.62379	0.964015	0.211022	0.0209181
119	2019	0.491575	-0.0747162	0.00558251	0.2283	1.70888	1.11146	0.215062	0.0210243
119	2020	0.502252	0.0560083	0.00313693	0.2765	1.77722	1.15246	0.216475	0.0211593
120	2011	0.395559	-0.747786	0.559183	0.0215	1.26271	0.405405	0.165181	0.00401274
120	2012	0.430413	-0.634716	0.402865	0.0226	1.36573	0.525658	0.183266	0.00601587
120	2013	0.376531	-0.517642	0.267954	0.0366	1.41466	0.566397	0.187392	0.00534175
120	2014	0.402293	-0.421587	0.177736	0.0343	1.52316	0.581411	0.180991	0.00596675
120	2015	0.394853	-0.471817	0.222611	0.0761	1.57138	0.642328	0.203643	0.00596132
120	2016	0.416208	-0.316288	0.100038	0.1297	1.65498	0.714364	0.200365	0.00609754
120	2017	0.428862	-0.116739	0.0136281	0.185	1.65476	0.869007	0.224117	0.0103442
120	2018	0.435306	0.146748	0.021535	0.2522	1.65455	1.02365	0.243086	0.0145908
120	2019	0.403064	0.179291	0.0321453	0.1964	1.56876	1.0827	0.296557	0.0165593
120	2020	0.404367	0.215218	0.0463189	0.2159	1.67339	1.1119	0.29214	0.0226077
121	2011	0.32822	-1.07428	1.15407	0.0449	0.9732	0.560867	0.179259	0.0179104
121	2012	0.351874	-0.960861	0.923254	0.0577	1.09142	0.609375	0.209853	0.0163795
121	2013	0.372537	-0.718418	0.516125	0.0843	1.14835	0.638374	0.211148	0.0156684
121	2014	0.364397	-0.602969	0.363572	0.1019	1.31095	0.668233	0.21547	0.0173343
121	2015	0.355027	-0.425038	0.180657	0.2095	1.37384	0.736684	0.21276	0.0184341
121	2016	0.364888	-0.311012	0.0967286	0.295	1.46644	0.784793	0.212058	0.0191101
121	2017	0.377546	-0.148569	0.0220726	0.2947	1.59546	0.813553	0.218924	0.019044
121	2018	0.425219	-0.0326644	0.00106696	0.5366	1.70972	0.842314	0.226017	0.0189779
121	2019	0.447145	0.0651697	0.00424709	0.6127	1.84978	0.926623	0.228843	0.0200189
121	2020	0.433348	0.17949	0.0322168	0.9032	1.95076	0.963448	0.229995	0.0267654
122	2011	0.534736	-0.941856	0.887092	0.0208	1.9192	0.40827	0.131887	0.024418
122	2012	0.504124	-0.720556	0.519201	0.026	1.97777	0.490584	0.131371	0.0259821
122	2013	0.417985	-0.557811	0.311154	0.04	1.94362	0.622931	0.140469	0.0240875
122	2014	0.44664	-0.4171	0.173972	0.0679	2.05066	0.625	0.14633	0.0280565
122	2015	0.473563	-0.283387	0.0803084	0.1138	2.09622	0.68741	0.140697	0.0300848
122	2016	0.484168	-0.181956	0.0331078	0.1533	2.18096	0.802381	0.147609	0.031983
122	2017	0.491876	0.0285486	0.000815022	0.0932	2.17098	0.855397	0.156984	0.0320093
122	2018	0.510694	0.146527	0.0214702	0.1072	2.16089	0.908412	0.156526	0.0330357
122	2019	0.436389	0.252153	0.063581	0.1236	2.09975	1.00472	0.160582	0.0333023
122	2020	0.443719	0.442781	0.196055	0.2345	2.12326	1.02612	0.164441	0.0341784
123	2011	0.472003	-1.20381	1.44915	0.025	1.33062	0.410125	0.159299	0.00424177
123	2012	0.506236	-0.918711	0.844031	0.0212	1.44572	0.440662	0.182619	0.00453212
123	2013	0.459123	-0.688709	0.47432	0.0234	1.4879	0.469319	0.181338	0.00405844
123	2014	0.465878	-0.549619	0.302081	0.0533	1.66791	0.486691	0.18942	0.00527332
123	2015	0.442611	-0.426205	0.18165	0.1172	1.71502	0.554059	0.199825	0.0070253
123	2016	0.469186	-0.323858	0.104884	0.1985	1.79402	0.588347	0.184125	0.00744361
123	2017	0.458863	-0.156633	0.0245338	0.075	1.87226	0.640103	0.189519	0.00765219
123	2018	0.459621	-0.0760833	0.00578867	0.2796	1.94481	0.69186	0.191169	0.00786078
123	2019	0.507486	0.0821928	0.00675565	0.1961	2.07798	0.765542	0.194785	0.00851123
123	2020	0.562352	0.267308	0.0714536	0.2291	2.12989	0.809068	0.192239	0.0103423
124	2011	0.36922	-1.11324	1.23931	0.0592	0.46342	0.748095	0.233411	0.00991262
124	2012	0.391574	-0.82493	0.680509	0.0786	0.580706	0.802771	0.267927	0.0101278
124	2013	0.370134	-0.899879	0.809782	0.1717	0.588453	0.840123	0.287104	0.0091281
124	2014	0.399903	-0.723295	0.523156	0.1969	0.775096	0.85071	0.290886	0.0102952
124	2015	0.387902	-0.560995	0.314715	0.3977	0.839323	0.928118	0.301553	0.0107301
124	2016	0.369927	-0.490271	0.240366	0.5268	0.946277	1.0377	0.306648	0.010601
124	2017	0.374638	-0.319686	0.102199	0.5821	1.06798	1.05176	0.30964	0.0103632
124	2018	0.405045	-0.12304	0.0151389	0.8901	1.17647	1.06582	0.305492	0.0112545
124	2019	0.441582	-0.0310052	0.000961325	1.2246	1.38549	1.26435	0.319995	0.0121202
124	2020	0.415411	0.0829988	0.0068888	1.7612	1.40497	1.32537	0.267972	0.0127163
125	2011	0.400832	-1.17002	1.36894	0.0317	0.520578	0.535094	0.224351	0.00351759
125	2012	0.42206	-0.943249	0.88972	0.0366	0.623797	0.586314	0.245408	0.00326558
125	2013	0.379489	-0.941208	0.885872	0.0578	0.792132	0.619159	0.253839	0.00347963
125	2014	0.38091	-0.876705	0.768612	0.1011	0.935544	0.636577	0.248523	0.00390607
125	2015	0.374519	-0.778295	0.605744	0.1672	0.999455	0.69052	0.26071	0.00383332
125	2016	0.380681	-0.59036	0.348524	0.3393	1.09098	0.732426	0.262152	0.0070964
125	2017	0.360941	-0.503826	0.25384	0.2871	1.17825	0.837106	0.270455	0.00768227
125	2018	0.369119	-0.377532	0.142531	0.4276	1.25852	0.941786	0.278106	0.00826815
125	2019	0.386638	-0.306145	0.0937251	0.4701	1.43651	0.979268	0.28032	0.00855139
125	2020	0.395452	-0.206799	0.0427656	0.6356	1.57499	1.01355	0.286297	0.00995441
126	2011	0.279464	-1.44483	2.08755	0.0464	0.684258	0.400034	0.199647	0.00640948
126	2012	0.313343	-1.17299	1.37592	0.0552	0.826585	0.488095	0.215819	0.00650459
126	2013	0.297941	-0.900714	0.811287	0.0834	0.875385	0.532054	0.219793	0.00761149
126	2014	0.300972	-0.970962	0.942767	0.1121	1.02116	0.575175	0.227653	0.00815205
126	2015	0.300556	-0.774818	0.600343	0.194	1.08035	0.651653	0.228922	0.00809285
126	2016	0.326592	-0.668939	0.447479	0.1607	1.17152	0.874861	0.234029	0.007823
126	2017	0.322617	-0.506021	0.256058	0.2683	1.27352	0.915231	0.239753	0.00821334
126	2018	0.339082	-0.341829	0.116847	0.3813	1.36607	0.9556	0.239995	0.00860369
126	2019	0.391625	-0.260784	0.0680082	0.5012	1.5724	1.10383	0.240922	0.0098904
126	2020	0.390232	-0.271983	0.0739749	0.724	1.71293	1.16769	0.24369	0.011148
127	2011	0.400168	-1.27524	1.62624	0.0183	0.636947	0.530781	0.240625	0.0121513
127	2012	0.409562	-1.126	1.26787	0.0319	0.738216	0.543906	0.24509	0.00621163
127	2013	0.402699	-1.10659	1.22455	0.0524	0.806297	0.589152	0.242038	0.00593351
127	2014	0.416128	-1.03134	1.06366	0.0844	0.960078	0.613491	0.246717	0.00723734
127	2015	0.415343	-0.85941	0.738586	0.1638	1.02011	0.680885	0.266298	0.00755854
127	2016	0.409938	-0.727745	0.529613	0.1841	1.10721	0.714725	0.257935	0.00725547
127	2017	0.399201	-0.565728	0.320049	0.2782	1.1707	0.90255	0.273984	0.00763227
127	2018	0.389625	-0.440686	0.194204	0.4532	1.2304	1.09038	0.291991	0.00800907
127	2019	0.382262	-0.371684	0.138149	0.5488	1.31566	1.25777	0.314277	0.00839247
127	2020	0.364278	-0.295863	0.0875351	0.6261	1.46568	1.2938	0.317851	0.00939
128	2011	0.353765	-1.36047	1.85089	0.0215	0.519567	0.559429	0.216644	0.0031277
128	2012	0.340337	-1.2253	1.50135	0.0314	0.645898	0.618793	0.240447	0.00326561
128	2013	0.357175	-1.07302	1.15136	0.0556	0.611829	0.690377	0.254193	0.00299481
128	2014	0.353568	-0.939135	0.881974	0.0678	0.842472	0.716219	0.248095	0.00366147
128	2015	0.363969	-0.793941	0.630342	0.153	0.901502	0.777481	0.276801	0.00390444
128	2016	0.371881	-0.724634	0.525095	0.1804	0.993104	0.856685	0.272628	0.00428011
128	2017	0.375977	-0.586462	0.343938	0.2432	1.0911	0.880718	0.272796	0.00452574
128	2018	0.395968	-0.429335	0.184329	0.4158	1.18035	0.904752	0.280621	0.00477136
128	2019	0.397188	-0.284585	0.0809889	0.5068	1.30397	1.28806	0.281262	0.00565808
128	2020	0.388776	-0.214399	0.045967	0.6256	1.39699	1.32312	0.285735	0.00663104
129	2011	0.405892	0.0588253	0.00346041	1.1022	1.86115	1.27897	0.0900719	0.0933535
129	2012	0.477401	0.256402	0.0657419	1.1518	1.93794	1.34796	0.096941	0.0953939
129	2013	0.480957	1.48853	2.21573	1.3158	2.14384	1.40856	0.0992925	0.0986337
129	2014	0.523742	1.60942	2.59025	1.1422	2.10477	1.42332	0.0990216	0.0995889
129	2015	0.537897	1.94431	3.78033	1.5147	2.15082	1.5119	0.107894	0.100559
129	2016	0.560838	1.9655	3.86321	1.5742	2.20826	1.62528	0.11341	0.101119
129	2017	0.597662	2.2548	5.08411	1.7306	2.289	1.65296	0.115901	0.109011
129	2018	0.604153	2.45603	6.03208	2.0665	2.3637	1.68064	0.129606	0.116903
129	2019	0.634858	2.1919	4.80443	2.5158	2.36477	1.78687	0.126794	0.120978
129	2020	0.629936	1.86573	3.48095	3.6673	2.3997	1.76939	0.127088	0.124749
130	2011	0.61524	-0.102868	0.0105819	0.8454	2.02238	1.00231	0.099471	0.0332896
130	2012	0.655638	0.177267	0.0314236	1.0669	2.11239	1.05087	0.104898	0.0335884
130	2013	0.655003	0.481956	0.232281	1.3879	2.33645	1.10202	0.126674	0.0387913
130	2014	0.651295	0.633426	0.401228	1.3573	2.26721	1.14433	0.123643	0.034812
130	2015	0.616809	0.856345	0.733326	1.9522	2.32746	1.21945	0.13149	0.0355242
130	2016	0.646576	1.02642	1.05355	2.229	2.39249	1.31689	0.135133	0.0372521
130	2017	0.674993	1.24787	1.55719	2.3816	2.47598	1.35563	0.137474	0.0399251
130	2018	0.681656	1.4197	2.01556	3.5059	2.55302	1.39436	0.139965	0.0425982
130	2019	0.658972	1.6135	2.60337	3.8737	2.51997	1.70895	0.144228	0.0430162
130	2020	0.668098	1.69932	2.8877	5.7696	2.51631	1.74581	0.147784	0.0430039
131	2011	0.346435	-0.692805	0.479979	0.3736	1.97652	0.601461	0.0771868	0.0215811
131	2012	0.363533	-0.510374	0.260482	0.3673	2.05253	0.633994	0.0817729	0.0203773
131	2013	0.347305	-0.410773	0.168735	0.5389	2.19099	0.68715	0.0853784	0.0212685
131	2014	0.374651	-0.255854	0.065461	0.4491	2.16941	0.73068	0.084999	0.020824
131	2015	0.423117	-0.0776234	0.0060254	0.6361	2.18869	0.788176	0.0927042	0.022253
131	2016	0.407845	0.30313	0.0918876	0.5437	2.24693	0.84032	0.0948394	0.0229716
131	2017	0.465721	0.524157	0.27474	0.5143	2.31405	0.852489	0.0940947	0.0229463
131	2018	0.443488	0.418285	0.174963	0.6209	2.37695	0.864657	0.0966449	0.022921
131	2019	0.323334	0.991487	0.983047	0.3469	2.04782	0.921274	0.137216	0.0245306
131	2020	0.309561	1.60852	2.58733	1.0633	2.0553	0.97871	0.142332	0.0260865
132	2011	0.339471	-1.11101	1.23434	0.1379	1.42902	0.559477	0.102674	0.00586488
132	2012	0.34805	-0.946222	0.895336	0.1496	1.50988	0.583748	0.109921	0.00569483
132	2013	0.328718	-0.834466	0.696334	0.1978	1.531	0.619972	0.113515	0.00570833
132	2014	0.363202	-0.82582	0.681979	0.1612	1.64654	0.703295	0.109693	0.00668027
132	2015	0.392928	-0.660899	0.436788	0.2308	1.66188	0.753843	0.1164	0.0078628
132	2016	0.407178	-0.47334	0.224051	0.2589	1.70446	0.803864	0.115269	0.0087312
132	2017	0.416056	-0.285354	0.081427	0.2227	1.75967	0.822456	0.107936	0.00931821
132	2018	0.42847	-0.136853	0.0187287	0.3039	1.81199	0.841048	0.108117	0.00990522
132	2019	0.303307	0.0632996	0.00400684	0.345	1.46094	1.08274	0.157695	0.0102333
132	2020	0.305899	0.258569	0.066858	0.6284	1.50305	1.226	0.156395	0.0111327
133	2011	0.424618	-0.367354	0.134949	0.2048	2.57117	0.345912	0.0671806	0.0250263
133	2012	0.482067	-0.12144	0.0147476	0.2044	2.67687	0.362315	0.0694505	0.0128651
133	2013	0.478531	-0.00113444	1.28696e-06	0.306	2.85536	0.38725	0.0714563	0.0138144
133	2014	0.474828	0.178129	0.0317299	0.2906	2.79717	0.450751	0.0703561	0.0130082
133	2015	0.473229	0.351549	0.123587	0.316	2.7969	0.494121	0.0746637	0.0142619
133	2016	0.497599	0.557506	0.310813	0.3277	2.79743	0.552196	0.077062	0.0153785
133	2017	0.545536	0.746136	0.556719	0.2886	2.8791	0.551455	0.0727601	0.0148948
133	2018	0.608675	0.935691	0.875518	0.362	2.95461	0.550715	0.0737622	0.0144111
133	2019	0.388104	1.13194	1.28129	0.3993	2.59542	0.653786	0.0850045	0.0154493
133	2020	0.385778	1.22598	1.50303	0.7043	2.60941	0.682892	0.104429	0.016668
134	2011	0.448973	-0.69227	0.479237	0.4505	1.95132	0.605651	0.0830542	0.0210076
134	2012	0.472572	-0.495785	0.245802	0.4851	2.02382	0.642781	0.090293	0.0224193
134	2013	0.479655	-0.213943	0.0457717	0.5165	2.15449	0.688572	0.096501	0.0255975
134	2014	0.486399	-0.0588746	0.00346622	0.4269	2.14938	0.753303	0.0957774	0.0247566
134	2015	0.523995	0.13998	0.0195945	0.5895	2.21898	0.806827	0.0998329	0.0260593
134	2016	0.549611	0.33457	0.111937	0.5601	2.28633	0.865746	0.0980787	0.0277716
134	2017	0.53437	0.509368	0.259455	0.6118	2.34478	0.885298	0.0959553	0.0304019
134	2018	0.500594	0.64023	0.409895	0.7634	2.39999	0.904849	0.0965184	0.0310322
134	2019	0.483674	0.874658	0.765027	0.8681	2.37344	1.22994	0.101208	0.0324272
134	2020	0.492805	1.06601	1.13638	1.5461	2.39842	1.2691	0.108161	0.0342029
135	2011	0.401261	-0.892104	0.795849	0.5251	1.35669	0.622607	0.101151	0.0131345
135	2012	0.422886	-0.711938	0.506856	0.5835	1.47433	0.671976	0.106069	0.0130733
135	2013	0.42527	-0.398898	0.159119	0.8265	1.61074	0.735617	0.111739	0.0142453
135	2014	0.449588	-0.276043	0.0761997	0.8098	1.64531	0.780555	0.110271	0.0152241
135	2015	0.404572	-0.0873641	0.00763249	1.0585	1.71962	0.893087	0.118394	0.021462
135	2016	0.381843	0.0723863	0.00523978	1.0593	1.7796	0.893087	0.123313	0.0196356
135	2017	0.407148	0.223981	0.0501675	0.9862	1.83255	0.975843	0.12978	0.0196769
135	2018	0.396378	0.363425	0.132078	1.2692	1.88283	1.0586	0.129136	0.0197182
135	2019	0.344011	0.470909	0.221755	1.5677	1.80435	1.25702	0.131274	0.0219075
135	2020	0.308951	0.549864	0.30235	2.329	1.83297	1.31188	0.135579	0.0233202
136	2011	0.356075	-1.25752	1.58135	0.4327	1.27338	0.657299	0.103701	0.00995228
136	2012	0.366318	-1.08576	1.17887	0.4202	1.3652	0.683629	0.113655	0.0104563
136	2013	0.368041	-0.918771	0.84414	0.5538	1.41808	0.722364	0.122309	0.0104593
136	2014	0.440857	-0.798515	0.637626	0.4328	1.53068	0.806603	0.122857	0.0116128
136	2015	0.450489	-0.644433	0.415293	0.6306	1.57958	0.876825	0.128351	0.012572
136	2016	0.467994	-0.497522	0.247528	0.6341	1.64214	0.960062	0.129165	0.0132884
136	2017	0.43679	-0.33128	0.109746	0.6725	1.7105	0.97352	0.123395	0.0135172
136	2018	0.422394	-0.198086	0.0392381	0.8362	1.77448	0.986979	0.12567	0.0137459
136	2019	0.369196	-0.059626	0.00355526	0.8719	1.655	1.19692	0.152701	0.0139708
136	2020	0.354504	0.0449488	0.00202039	1.33	1.68219	1.25249	0.154805	0.0162052
137	2011	0.344659	-1.18395	1.40174	0.2217	1.43151	0.736973	0.0904277	0.0178305
137	2012	0.368632	-0.991208	0.982493	0.2157	1.43151	0.792974	0.0952755	0.0165886
137	2013	0.375346	-0.803098	0.644967	0.2797	1.6079	0.850235	0.0928319	0.0182406
137	2014	0.430486	-0.621037	0.385687	0.2479	1.68367	0.917489	0.0951892	0.0188725
137	2015	0.442376	-0.0585948	0.00343335	0.3115	1.73148	0.976448	0.103495	0.0195457
137	2016	0.424663	-0.323	0.104329	0.3121	1.77541	1.04354	0.109671	0.023288
137	2017	0.438799	-0.187258	0.0350656	0.3221	1.82246	1.06382	0.112164	0.0226974
137	2018	0.463412	-0.0272064	0.00074019	0.4279	1.86739	1.08411	0.11435	0.0221068
137	2019	0.328324	0.0629041	0.00395693	0.4325	1.55283	1.29177	0.155612	0.0236396
137	2020	0.330766	0.142775	0.0203848	0.6723	1.62048	1.28323	0.157191	0.0236943
138	2011	0.492215	-0.490824	0.240908	0.2666	2.01911	0.702613	0.0950238	0.0212271
138	2012	0.544638	-0.284954	0.0811986	0.2525	2.22081	0.727171	0.104525	0.0238811
138	2013	0.523329	0.00838316	7.02774e-05	0.3063	2.30639	0.787143	0.103538	0.0241204
138	2014	0.552815	0.177449	0.0314882	0.2745	2.29649	0.906301	0.10056	0.0229172
138	2015	0.561568	0.388725	0.151107	0.3676	2.36951	0.957788	0.102734	0.0251769
138	2016	0.559364	0.558678	0.312122	0.4645	2.43554	1.03819	0.105411	0.0303905
138	2017	0.592093	0.733881	0.538582	0.3861	2.4973	1.06845	0.104925	0.0308949
138	2018	0.586542	0.956634	0.915149	0.496	2.55547	1.0987	0.109915	0.0313992
138	2019	0.459758	1.1267	1.26944	0.5133	2.3477	1.23612	0.115778	0.0349564
138	2020	0.458278	1.28796	1.65884	0.851	2.34016	1.3374	0.11611	0.0375952
139	2011	0.417885	-0.911251	0.830378	0.186	1.46337	0.667953	0.102427	0.00728138
139	2012	0.435158	-0.88934	0.790926	0.1399	1.56551	0.705586	0.102046	0.00772687
139	2013	0.37279	-0.702778	0.493897	0.1726	1.64345	0.745027	0.105486	0.00771212
139	2014	0.377412	-0.552259	0.30499	0.1449	1.72898	0.813778	0.104083	0.00896063
139	2015	0.367705	-0.378535	0.143289	0.175	1.75975	0.882039	0.11095	0.00902736
139	2016	0.372187	-0.268296	0.071983	0.1672	1.83029	0.943292	0.113775	0.00930827
139	2017	0.391939	-0.0813	0.00660969	0.1537	1.92924	0.928091	0.115997	0.00989199
139	2018	0.395123	0.0292679	0.000856609	0.2323	2.01928	0.912891	0.117863	0.0097013
139	2019	0.333338	0.20636	0.0425844	0.2457	1.8918	1.14175	0.137223	0.0100613
139	2020	0.325877	0.355317	0.12625	0.4944	1.91092	1.17423	0.14287	0.0123406
140	2011	0.289039	-0.874098	0.764048	0.2407	1.01171	0.802566	0.10283	0.00587109
140	2012	0.278261	-0.674794	0.455347	0.2206	1.09219	0.85979	0.115832	0.00606428
140	2013	0.249789	-0.708315	0.501711	0.2767	1.11884	0.90731	0.121522	0.00564249
140	2014	0.270719	-0.63354	0.401373	0.2852	1.25368	0.958216	0.127478	0.00639924
140	2015	0.287907	-0.480948	0.231311	0.399	1.29899	1.02521	0.131792	0.00677974
140	2016	0.33929	-0.350431	0.122802	0.4274	1.35591	1.11248	0.142628	0.00729931
140	2017	0.328319	-0.183744	0.033762	0.4722	1.42716	1.12787	0.134852	0.00786145
140	2018	0.337296	-0.0517133	0.00267426	0.599	1.49367	1.14326	0.135472	0.00842359
140	2019	0.334188	-0.0172327	0.000296967	0.7052	1.46356	1.40496	0.154523	0.00946374
140	2020	0.33737	-0.00378563	1.4331e-05	1.2868	1.47206	1.48509	0.164941	0.0101078
141	2011	0.443928	-1.14944	1.32121	0.1719	1.25004	0.623965	0.0903951	0.00805207
141	2012	0.494328	-0.945789	0.894517	0.2007	1.37902	0.643292	0.108541	0.00703118
141	2013	0.434776	-0.864462	0.747294	0.277	1.44685	0.680151	0.108652	0.00691084
141	2014	0.439975	-0.725023	0.525659	0.2361	1.51822	0.780362	0.106031	0.00758011
141	2015	0.43745	-0.592186	0.350684	0.2858	1.56991	0.816856	0.122802	0.00895395
141	2016	0.434371	-0.388452	0.150895	0.3115	1.62641	0.879181	0.112827	0.0101284
141	2017	0.421944	-0.287748	0.0827988	0.288	1.69661	0.888343	0.114211	0.0105447
141	2018	0.430313	-0.156953	0.0246342	0.3835	1.76219	0.897506	0.122518	0.0109611
141	2019	0.393823	-0.0188903	0.000356845	0.4796	1.65432	1.14467	0.144725	0.0121602
141	2020	0.393537	0.109968	0.012093	0.8385	1.70242	1.22671	0.156285	0.0129283
142	2011	0.323049	-1.33446	1.78079	0.1366	1.19295	0.541122	0.0903761	0.00686646
142	2012	0.346257	-1.1938	1.42515	0.1155	1.29673	0.592291	0.101083	0.00784648
142	2013	0.332335	-0.890414	0.792837	0.1886	1.37531	0.650309	0.109156	0.00701872
142	2014	0.354945	-0.820901	0.673879	0.1683	1.4465	0.695141	0.113639	0.00708894
142	2015	0.391819	-0.662	0.438244	0.2469	1.49835	0.725475	0.120212	0.00733577
142	2016	0.407411	-0.514308	0.264512	0.3198	1.56075	0.782134	0.124131	0.00756506
142	2017	0.406224	-0.364329	0.132736	0.2939	1.60502	0.809075	0.126628	0.0076918
142	2018	0.397691	-0.242746	0.0589257	0.3491	1.64741	0.836015	0.129819	0.00781855
142	2019	0.290817	-0.136345	0.01859	0.3925	1.31181	1.40728	0.188972	0.00807786
142	2020	0.289595	-0.0519815	0.00270207	0.7368	1.35905	1.49258	0.201118	0.00986128
143	2011	0.217752	-0.986836	0.973845	0.263	1.57538	0.686297	0.110681	0.0123722
143	2012	0.225829	-0.771673	0.59548	0.2586	1.65996	0.719772	0.113995	0.0121815
143	2013	0.19917	-0.518814	0.269168	0.3081	1.73047	0.758137	0.116762	0.0122056
143	2014	0.207966	-0.414159	0.171527	0.2253	1.78435	0.803777	0.118498	0.012935
143	2015	0.208818	-0.273227	0.0746528	0.3207	1.81138	0.858693	0.131324	0.0134498
143	2016	0.221911	-0.0690716	0.00477089	0.2839	1.85231	0.958495	0.129768	0.0135238
143	2017	0.249959	0.134056	0.017971	0.2719	1.88061	0.994507	0.129252	0.0137889
143	2018	0.222764	0.224721	0.0504994	0.3349	1.90813	1.03052	0.130778	0.013754
143	2019	0.203849	0.427912	0.183108	0.3473	1.8348	1.13925	0.154068	0.014356
143	2020	0.212793	0.498014	0.248018	0.7502	1.85497	1.2162	0.178432	0.0144612
144	2011	0.319152	-1.47732	2.18247	0.1197	0.628395	0.56462	0.148764	0.00384646
144	2012	0.347007	-1.26079	1.58959	0.141	0.763652	0.587232	0.157488	0.0038412
144	2013	0.34984	-1.1289	1.27441	0.2154	0.761787	0.611929	0.156213	0.00349098
144	2014	0.370577	-1.02504	1.05071	0.1719	0.97252	0.647443	0.15457	0.0043462
144	2015	0.376569	-0.870567	0.757887	0.2577	1.04204	0.68119	0.166783	0.00576999
144	2016	0.383823	-0.746969	0.557962	0.2804	1.09541	0.736688	0.167329	0.00591214
144	2017	0.40579	-0.620295	0.384766	0.2216	1.18001	0.752854	0.180974	0.00568288
144	2018	0.422879	-0.468513	0.219504	0.4294	1.25801	0.76902	0.179241	0.00545362
144	2019	0.503114	-0.286749	0.0822251	0.5081	1.35756	1.12315	0.181525	0.00587667
144	2020	0.473306	-0.109253	0.0119362	0.7868	1.37622	1.24055	0.181096	0.00649922
145	2011	0.398169	-0.0432677	0.00187209	0.6053	1.73792	0.686764	0.113775	0.0759341
145	2012	0.413626	0.333571	0.111269	0.7298	1.82542	0.725952	0.126257	0.0780669
145	2013	0.411793	0.686146	0.470796	1.0568	1.90932	0.744639	0.131598	0.0813529
145	2014	0.435077	0.871129	0.758866	1.1786	1.98775	0.901088	0.135534	0.0843582
145	2015	0.419125	1.15855	1.34223	1.5861	2.04354	0.986813	0.15127	0.0869959
145	2016	0.470674	1.50896	2.27696	1.7842	2.12959	1.09596	0.16287	0.0921929
145	2017	0.532848	1.78488	3.18579	2.1155	2.22712	1.17093	0.165956	0.0957292
145	2018	0.577825	2.1393	4.57659	3.156	2.31598	1.2459	0.173842	0.0992655
145	2019	0.958724	2.61784	6.85307	3.3679	2.42603	1.47967	0.174855	0.105298
145	2020	0.724954	3.08156	9.49598	5.0224	2.26316	1.48903	0.183301	0.106292
146	2011	0.316993	-1.36915	1.87456	0.0361	0.831691	0.775371	0.135194	0.0174474
146	2012	0.346444	-1.18118	1.39519	0.0373	0.952507	0.780217	0.142235	0.0175261
146	2013	0.346326	-0.921308	0.848808	0.0551	0.902476	0.776784	0.144491	0.0156644
146	2014	0.378807	-0.840367	0.706217	0.0596	1.17724	0.78015	0.149561	0.0261184
146	2015	0.386927	-0.749086	0.561129	0.095	1.26203	1.01075	0.164629	0.0196492
146	2016	0.387481	-0.651839	0.424895	0.1118	1.35116	1.05835	0.168524	0.0200656
146	2017	0.399571	-0.509334	0.259421	0.1095	1.41773	1.13863	0.178177	0.020984
146	2018	0.425584	-0.329725	0.108719	0.1832	1.48015	1.21891	0.184011	0.0219025
146	2019	0.474075	-0.177968	0.0316725	0.1952	1.64351	1.15542	0.189612	0.0227686
146	2020	0.452945	-0.0499684	0.00249684	0.3066	1.59262	1.2385	0.191614	0.0228613
147	2011	0.345844	-0.968234	0.937477	0.2699	1.4158	0.508566	0.109851	0.0152611
147	2012	0.368303	-0.780994	0.609951	0.3611	1.51108	0.542014	0.115766	0.0180775
147	2013	0.378938	-0.42131	0.177502	0.4154	1.51264	0.594735	0.118879	0.0171254
147	2014	0.362586	-0.321089	0.103098	0.4579	1.59771	0.819855	0.125736	0.0186923
147	2015	0.341193	-0.229074	0.052475	0.5491	1.64272	0.907081	0.127721	0.0194865
147	2016	0.36643	0.045757	0.0020937	0.5363	1.73006	1.00192	0.125314	0.0199094
147	2017	0.398956	0.337402	0.11384	0.5652	1.82549	1.06594	0.129857	0.0191643
147	2018	0.428155	0.45873	0.210433	0.8791	1.9126	1.12997	0.128743	0.0194193
147	2019	0.46102	0.76301	0.582184	0.876	1.98667	1.05509	0.128614	0.0196383
147	2020	0.437037	0.977828	0.956147	1.1161	1.98612	1.10801	0.134367	0.0199828
148	2011	0.255691	-1.50494	2.26483	0.0836	1.10615	0.385425	0.117992	0.012605
148	2012	0.261256	-1.35233	1.8288	0.0893	1.1112	0.482181	0.14016	0.0124859
148	2013	0.239553	-1.13291	1.28349	0.1275	1.06257	0.538039	0.145521	0.0110235
148	2014	0.250379	-1.03967	1.08091	0.116	1.19435	0.671631	0.147532	0.0113849
148	2015	0.25552	-0.926863	0.859075	0.2297	1.2233	0.728492	0.152082	0.0109912
148	2016	0.273158	-0.801405	0.64225	0.1896	1.30041	0.841762	0.151035	0.0116477
148	2017	0.325504	-0.68894	0.474639	0.1706	1.37744	0.889356	0.160382	0.0130409
148	2018	0.346461	-0.562323	0.316207	0.2554	1.44896	0.93695	0.169796	0.0144342
148	2019	0.384108	-0.369893	0.136821	0.2532	1.55183	1.0126	0.170553	0.0147409
148	2020	0.400459	-0.180192	0.0324691	0.3472	1.59694	1.0317	0.176135	0.0157542
149	2011	0.248526	-1.1707	1.37055	0.0734	1.058	0.501617	0.117411	0.0100189
149	2012	0.247505	-1.05759	1.11849	0.0749	1.1192	0.531397	0.130711	0.0111141
149	2013	0.253639	-0.86444	0.747257	0.1103	1.02848	0.544674	0.128756	0.010346
149	2014	0.265624	-0.7644	0.584308	0.1071	1.25875	0.691176	0.130751	0.0132104
149	2015	0.272201	-0.598296	0.357958	0.1096	1.30367	0.763403	0.145167	0.0142393
149	2016	0.314607	-0.462377	0.213792	0.128	1.37632	0.871656	0.143722	0.0152781
149	2017	0.351789	-0.267221	0.0714072	0.15	1.45923	0.930952	0.143158	0.0164301
149	2018	0.345877	-0.116446	0.0135598	0.213	1.53579	0.990249	0.150939	0.017582
149	2019	0.320951	-0.0491208	0.00241286	0.2735	1.45868	1.03461	0.181481	0.0190068
149	2020	0.338705	0.000128768	1.65813e-08	0.3391	1.43948	1.04449	0.187442	0.0198715
150	2011	0.384733	-1.20595	1.45432	0.0382	1.15572	0.255584	0.148339	0.00640059
150	2012	0.371162	-0.980521	0.961421	0.0327	1.2371	0.267915	0.152984	0.00663892
150	2013	0.378036	-0.851081	0.724339	0.0463	1.32114	0.257354	0.139716	0.00644638
150	2014	0.374583	-0.647306	0.419005	0.0348	1.44809	0.346297	0.137875	0.00709169
150	2015	0.368543	-0.555365	0.30843	0.0478	1.49913	0.399663	0.140246	0.00757586
150	2016	0.37923	-0.414703	0.171979	0.0404	1.56737	0.410367	0.140041	0.00859242
150	2017	0.374165	-0.246771	0.0608961	0.0525	1.61942	0.439901	0.149851	0.00963021
150	2018	0.420619	0.00951831	9.05982e-05	0.0928	1.66889	0.469436	0.1515	0.010668
150	2019	0.433366	0.238775	0.0570135	0.1039	1.8029	0.559186	0.156101	0.0125074
150	2020	0.440114	0.444628	0.197694	0.1159	1.83635	0.630069	0.159165	0.0146563
151	2011	0.255863	-1.04113	1.08394	0.1271	0.963098	0.478437	0.135169	0.0226696
151	2012	0.287809	-0.836128	0.69911	0.1269	1.05075	0.533333	0.149097	0.0248827
151	2013	0.249638	-0.582338	0.339117	0.1999	1.03879	0.554692	0.151612	0.0226871
151	2014	0.25298	-0.567835	0.322437	0.2525	1.21488	0.55742	0.145728	0.0251343
151	2015	0.263107	-0.405103	0.164109	0.5545	1.23373	0.782958	0.157441	0.0249136
151	2016	0.325182	-0.28109	0.0790116	0.4071	1.32986	0.810129	0.150307	0.0263281
151	2017	0.330422	-0.115312	0.0132967	0.4251	1.40493	0.856371	0.156922	0.0273043
151	2018	0.342799	0.0629481	0.00396246	0.7151	1.47476	0.902612	0.159849	0.0282805
151	2019	0.392569	0.195388	0.0381763	0.71	1.61496	0.990626	0.159254	0.0301628
151	2020	0.386565	0.104741	0.0109707	1.0581	1.57338	1.01248	0.156975	0.0319056
152	2011	0.299188	-1.13434	1.28672	0.1062	1.40632	0.336769	0.100371	0.0204797
152	2012	0.284657	-0.913151	0.833845	0.1195	1.48226	0.365402	0.106985	0.0223005
152	2013	0.294214	-0.666825	0.444656	0.1413	1.53463	0.367695	0.107265	0.0225912
152	2014	0.288751	-0.484445	0.234687	0.1851	1.65672	0.498058	0.104364	0.0266676
152	2015	0.289141	-0.365564	0.133637	0.22	1.69727	0.554384	0.112309	0.0276164
152	2016	0.323566	-0.233888	0.0547035	0.2545	1.77805	0.579116	0.103968	0.0209048
152	2017	0.336673	-0.00576324	3.32149e-05	0.2927	1.83666	0.62298	0.107261	0.0229462
152	2018	0.405159	0.188665	0.0355944	0.3886	1.89203	0.666843	0.113415	0.0249876
152	2019	0.421941	0.266034	0.070774	0.3919	2.03897	0.764223	0.117788	0.0278653
152	2020	0.356541	0.314538	0.098934	0.4925	1.79814	1.20381	0.151238	0.0301425
153	2011	0.378192	-1.45479	2.11641	0.0747	0.918927	0.318154	0.132002	0.00339114
153	2012	0.383109	-1.23123	1.51592	0.0671	1.01719	0.321867	0.152229	0.00323483
153	2013	0.384416	-0.909658	0.827478	0.0813	0.997318	0.312481	0.153798	0.00236836
153	2014	0.430122	-0.752317	0.56598	0.0779	1.24976	0.513042	0.15514	0.00225748
153	2015	0.392104	-0.547565	0.299828	0.108	1.30405	0.558621	0.156611	0.00233005
153	2016	0.396457	-0.424215	0.179959	0.1016	1.38777	0.622169	0.15889	0.00309848
153	2017	0.389689	-0.295743	0.0874642	0.1112	1.45516	0.70095	0.16764	0.00399618
153	2018	0.394036	-0.18333	0.03361	0.1391	1.51829	0.779731	0.187409	0.00489389
153	2019	0.350379	-0.042307	0.00178988	0.1332	1.47728	1.43201	0.191345	0.00578674
153	2020	0.364531	0.118121	0.0139526	0.2353	1.47951	1.41862	0.216074	0.00669584
154	2011	0.468008	-1.38169	1.90908	0.1392	1.30628	0.31413	0.0946063	0.00793495
154	2012	0.503888	-1.22169	1.49252	0.1466	1.38497	0.337511	0.103946	0.00802646
154	2013	0.450863	-0.890427	0.792861	0.22	1.32511	0.348945	0.107885	0.00681315
154	2014	0.484871	-0.834634	0.696613	0.1838	1.57838	0.500165	0.105966	0.00804594
154	2015	0.46557	-0.691924	0.478759	0.344	1.61267	0.562542	0.114942	0.00821757
154	2016	0.466477	-0.472628	0.223377	0.4423	1.69602	0.583985	0.111477	0.00886468
154	2017	0.488583	-0.296591	0.0879663	0.4587	1.77933	0.612283	0.109989	0.00895516
154	2018	0.485988	-0.212292	0.0450679	0.638	1.85624	0.640582	0.112603	0.00904564
154	2019	0.453649	0.432176	0.186776	0.5451	1.85624	0.640693	0.128021	0.00916877
154	2020	0.543834	1.08721	1.18203	0.5275	2.06528	0.795411	0.13554	0.0139983
155	2011	0.354499	-1.32161	1.74666	0.0303	1.08136	0.263668	0.116376	0.0110966
155	2012	0.36485	-1.18819	1.41178	0.027	1.13819	0.280625	0.140134	0.011078
155	2013	0.339124	-0.90311	0.815607	0.0494	1.14559	0.290855	0.146882	0.0107978
155	2014	0.359467	-0.792099	0.627422	0.0422	1.2994	0.387694	0.144435	0.00999261
155	2015	0.368808	-0.660815	0.436676	0.0849	1.33466	0.418627	0.165082	0.0101544
155	2016	0.396503	-0.549083	0.301492	0.0867	1.41435	0.434964	0.165765	0.011697
155	2017	0.395395	-0.363621	0.13222	0.1261	1.47782	0.476825	0.15104	0.0116359
155	2018	0.395573	-0.230035	0.0529163	0.149	1.53751	0.518685	0.148837	0.0115747
155	2019	0.488171	-0.0271024	0.00073454	0.1875	1.77817	0.973627	0.146343	0.0145814
155	2020	0.489617	0.377957	0.142852	0.2865	1.89068	1.1128	0.148021	0.0186635
156	2011	0.320592	-1.06163	1.12705	0.0415	1.52712	0.338759	0.115108	0.00677654
156	2012	0.340008	-0.861585	0.742328	0.0347	1.61756	0.352699	0.121639	0.00669337
156	2013	0.34075	-0.680723	0.463384	0.0423	1.65851	0.390592	0.129244	0.00605949
156	2014	0.354756	-0.420974	0.177219	0.051	1.70945	0.455854	0.133571	0.00568917
156	2015	0.34852	-0.240486	0.0578336	0.0467	1.71705	0.556033	0.138152	0.00580738
156	2016	0.378519	0.0427217	0.00182514	0.044	1.77315	0.605417	0.1409	0.00623426
156	2017	0.413496	0.125073	0.0156433	0.0476	1.84204	0.639977	0.148951	0.00697917
156	2018	0.419782	0.249302	0.0621514	0.0734	1.90649	0.674537	0.159619	0.00772409
156	2019	0.41639	0.402279	0.161828	0.0836	1.84803	0.854977	0.18503	0.0103812
156	2020	0.411625	0.496438	0.246451	0.121	1.96769	0.897994	0.18677	0.0126057
157	2011	0.31242	-1.48202	2.19638	0.1097	0.769645	0.530955	0.140601	0.00642196
157	2012	0.324351	-1.29979	1.68946	0.1387	0.836641	0.570169	0.165143	0.00662836
157	2013	0.381627	-1.14376	1.30819	0.1831	0.758139	0.620158	0.167137	0.00583093
157	2014	0.362835	-1.03013	1.06116	0.1756	0.980242	0.773763	0.168698	0.00701235
157	2015	0.384115	-0.879384	0.773316	0.3071	1.05267	0.864211	0.179933	0.00744716
157	2016	0.394109	-0.772687	0.597044	0.3556	1.13172	0.905251	0.176176	0.00800774
157	2017	0.398251	-0.596591	0.355921	0.3075	1.20191	0.983936	0.174823	0.00851269
157	2018	0.399098	-0.489146	0.239264	0.4633	1.26748	1.06262	0.181859	0.00901764
157	2019	0.401165	-0.322441	0.103968	0.5429	1.33668	1.56004	0.184124	0.00979487
157	2020	0.424911	-0.236096	0.0557415	0.7497	1.39414	1.5962	0.189633	0.0114257
158	2011	0.256403	-1.33229	1.77501	0.0524	0.575433	0.591472	0.175055	0.0104834
158	2012	0.25962	-1.2016	1.44385	0.0397	0.643379	0.644278	0.204908	0.0104594
158	2013	0.246067	-1.0063	1.01264	0.0652	0.489316	0.659688	0.204675	0.00799778
158	2014	0.25282	-0.939104	0.881915	0.0709	0.848397	0.798523	0.207406	0.0106766
158	2015	0.262219	-0.821637	0.675088	0.095	0.913888	0.89519	0.210634	0.0115888
158	2016	0.258856	-0.602141	0.362574	0.1139	1.00547	0.945678	0.212368	0.0125194
158	2017	0.297837	-0.535147	0.286383	0.1692	1.0987	0.989046	0.211538	0.0134027
158	2018	0.302959	-0.430938	0.185708	0.2345	1.18396	1.03241	0.210365	0.0142861
158	2019	0.356411	-0.28226	0.0796707	0.2397	1.37924	1.07976	0.214658	0.0154466
158	2020	0.329052	-0.138364	0.0191445	0.4143	1.32023	1.17711	0.221927	0.0158215
159	2011	0.361719	-1.41702	2.00795	0.0322	0.722852	0.771559	0.177154	0.00895162
159	2012	0.410476	-1.28756	1.6578	0.0316	0.804107	0.826326	0.198316	0.00890301
159	2013	0.377586	-1.01002	1.02014	0.0614	0.609004	0.816316	0.192822	0.00831517
159	2014	0.394604	-0.950218	0.902914	0.0517	1.01124	0.804766	0.190842	0.0120101
159	2015	0.386759	-0.841713	0.70848	0.0799	1.10383	0.887257	0.199608	0.0100219
159	2016	0.40479	-0.699882	0.489835	0.1081	1.15477	0.974968	0.198678	0.0106931
159	2017	0.402238	-0.55186	0.304549	0.1299	1.23364	1.06902	0.201574	0.0118607
159	2018	0.435074	-0.379002	0.143642	0.1747	1.30674	1.16308	0.218927	0.0130284
159	2019	0.472547	-0.245791	0.060413	0.2133	1.45023	1.24084	0.216032	0.0151354
159	2020	0.456722	-0.116051	0.0134678	0.3421	1.50234	1.27043	0.217795	0.0160901
160	2011	0.506034	-1.55076	2.40486	0.0312	0.453239	0.556512	0.173951	0.00427342
160	2012	0.545574	-1.21038	1.46503	0.0449	0.572899	0.544022	0.185471	0.00441064
160	2013	0.515883	-1.16986	1.36856	0.0483	0.459448	0.504708	0.190815	0.00380716
160	2014	0.519388	-1.07875	1.1637	0.0418	0.817619	0.493401	0.19202	0.00395865
160	2015	0.493755	-0.950251	0.902976	0.0823	0.864071	0.704486	0.197563	0.00423931
160	2016	0.492081	-0.868541	0.754363	0.0834	0.943205	0.736453	0.200047	0.00479877
160	2017	0.472582	-0.752078	0.565621	0.1215	1.03849	0.791116	0.207364	0.0049493
160	2018	0.464103	-0.678463	0.460312	0.1643	1.12548	0.845779	0.210219	0.00509983
160	2019	0.509669	-0.431712	0.186375	0.2171	1.30538	0.93723	0.215196	0.00578847
160	2020	0.4868	-0.239091	0.0571647	0.3429	1.28686	1.01411	0.218059	0.00627044
161	2011	0.359036	-1.551	2.40559	0.0371	0.553655	0.706739	0.17079	0.00417524
161	2012	0.395064	-1.42637	2.03454	0.0331	0.672536	0.713218	0.195831	0.00438284
161	2013	0.380292	-1.20348	1.44836	0.0614	0.542906	0.701165	0.199548	0.00354552
161	2014	0.390335	-1.06258	1.12907	0.0625	0.894495	0.851646	0.205567	0.00480326
161	2015	0.382523	-0.986732	0.97364	0.0975	0.993289	0.939371	0.212343	0.0051208
161	2016	0.381607	-0.766248	0.587136	0.1189	1.04045	1.0158	0.209845	0.0034487
161	2017	0.369704	-0.615417	0.378738	0.1365	1.13261	1.06539	0.219752	0.003873
161	2018	0.379032	-0.473855	0.224538	0.2247	1.21699	1.11498	0.221254	0.00429731
161	2019	0.406799	-0.417106	0.173978	0.2583	1.35951	1.0637	0.222467	0.00433173
161	2020	0.401484	-0.368532	0.135816	0.3284	1.40389	1.10112	0.238854	0.005165
162	2011	0.457616	0.615561	0.378915	1.1682	1.92154	1.01704	0.113135	0.0929805
162	2012	0.522054	0.88376	0.781032	1.1377	2.07295	0.990486	0.110641	0.094041
162	2013	0.567374	1.15626	1.33694	1.6178	2.39892	0.982499	0.124058	0.117572
162	2014	0.616117	1.3556	1.83766	1.5719	2.28238	1.03093	0.1167	0.0936358
162	2015	0.63241	1.53734	2.36342	2.0916	2.34307	1.1169	0.122694	0.0913589
162	2016	0.686942	1.73924	3.02496	2.3111	2.41116	1.20419	0.127989	0.0887784
162	2017	0.735391	2.06169	4.25056	2.5374	2.51206	1.23769	0.12917	0.0885018
162	2018	0.855565	2.80519	7.86911	3.2328	2.6037	1.27118	0.129943	0.0882251
162	2019	0.900521	2.94067	8.64753	3.9258	2.6779	1.64545	0.137897	0.0883337
162	2020	0.971414	3.00995	9.05982	5.8923	2.57597	1.73729	0.144189	0.0898275
163	2011	0.30798	-0.946823	0.896474	0.0787	1.33695	0.484047	0.138102	0.0140847
163	2012	0.32054	-0.828958	0.687171	0.0909	1.45168	0.480794	0.134484	0.0179472
163	2013	0.326642	-0.607268	0.368774	0.1116	1.47222	0.497223	0.131487	0.0139916
163	2014	0.32765	-0.501505	0.251507	0.0772	1.60535	0.539161	0.137164	0.015097
163	2015	0.318021	-0.374008	0.139882	0.1072	1.6105	0.646676	0.143827	0.0175546
163	2016	0.328151	-0.227469	0.051742	0.1278	1.66833	0.651466	0.150449	0.0171442
163	2017	0.350361	-0.105391	0.0111073	0.1381	1.76885	0.628072	0.155052	0.0178357
163	2018	0.34747	0.0988507	0.00977146	0.2681	1.86018	0.604679	0.15529	0.0185271
163	2019	0.357102	0.299475	0.0896851	0.296	1.96727	0.847331	0.155356	0.0192181
163	2020	0.318485	0.440371	0.193927	0.4031	1.8938	0.91096	0.174491	0.0219944
164	2011	0.285362	-0.728032	0.530031	0.0491	0.933227	0.669367	0.217428	0.0178925
164	2012	0.27975	-0.526454	0.277153	0.0779	1.0463	0.702144	0.217389	0.0139248
164	2013	0.285902	-0.628305	0.394768	0.1131	1.13594	0.713947	0.214163	0.0140989
164	2014	0.299181	-0.507324	0.257378	0.1059	1.26987	0.720331	0.214993	0.0147285
164	2015	0.298704	-0.382097	0.145998	0.1335	1.34628	0.79624	0.216629	0.0151599
164	2016	0.309978	-0.225451	0.0508279	0.154	1.43706	0.842315	0.215686	0.0154566
164	2017	0.333537	-0.060753	0.00369093	0.1608	1.54018	0.863449	0.214892	0.0152172
164	2018	0.329532	0.0698795	0.00488315	0.1901	1.63366	0.884584	0.214062	0.0149778
164	2019	0.353249	0.194797	0.0379457	0.2544	1.77771	1.08265	0.232159	0.0176672
164	2020	0.393503	0.276792	0.0766136	0.4063	1.76309	1.17532	0.239806	0.0171392
165	2011	0.304841	-0.877822	0.770571	0.1526	1.66152	0.466865	0.111222	0.0131182
165	2012	0.335773	-0.77107	0.594549	0.1997	1.81673	0.456475	0.117833	0.0138752
165	2013	0.334062	-0.481772	0.232105	0.2945	1.95235	0.465391	0.128049	0.0149453
165	2014	0.386028	-0.274058	0.075108	0.2226	2.03299	0.496881	0.121376	0.0144275
165	2015	0.387579	-0.084666	0.00716834	0.343	2.10851	0.517465	0.128807	0.0141427
165	2016	0.424824	0.0863764	0.00746089	0.3784	2.19698	0.559497	0.123413	0.0140972
165	2017	0.432708	0.242422	0.0587684	0.4234	2.24202	0.642215	0.127054	0.0140196
165	2018	0.432832	0.376501	0.141753	0.6737	2.28512	0.724933	0.123907	0.0142022
165	2019	0.432211	0.548284	0.300615	0.7093	2.37797	0.968947	0.133825	0.014505
165	2020	0.540967	0.580813	0.337343	0.8245	2.34954	1.07925	0.138369	0.0150284
166	2011	0.452525	-1.15503	1.3341	0.0205	1.3525	0.512439	0.116377	0.0102562
166	2012	0.481441	-1.01109	1.0223	0.0602	1.50778	0.501752	0.125489	0.0111824
166	2013	0.489584	-0.7869	0.619211	0.1	1.5538	0.506462	0.12966	0.0108612
166	2014	0.474011	-0.660989	0.436906	0.15	1.72141	0.511531	0.139946	0.00939299
166	2015	0.47593	-0.498617	0.248619	0.2	1.79706	0.549595	0.142822	0.00908801
166	2016	0.504479	-0.351205	0.123345	0.25	1.88195	0.594585	0.14316	0.00892442
166	2017	0.513319	-0.0838482	0.00703053	0.3	1.9586	0.67528	0.15041	0.00806622
166	2018	0.484733	0.053394	0.00285092	0.441	2.02979	0.755974	0.155684	0.00720803
166	2019	0.515705	0.220832	0.0487666	0.4121	2.13789	0.873528	0.151607	0.0090047
166	2020	0.720909	0.323271	0.104504	0.7092	2.13739	0.943351	0.15565	0.0133358
167	2011	0.34673	-1.07375	1.15294	0.0153	1.54236	0.483232	0.115491	0.010923
167	2012	0.344006	-0.838134	0.702469	0.0144	1.67132	0.459937	0.111856	0.0119599
167	2013	0.348203	-0.605694	0.366865	0.0227	1.74673	0.472834	0.112285	0.0119236
167	2014	0.346755	-0.463773	0.215086	0.0215	1.86951	0.487015	0.110123	0.0139781
167	2015	0.341857	-0.291926	0.0852207	0.0278	1.93038	0.527735	0.116259	0.0144024
167	2016	0.346193	0.16674	0.0278021	0.0418	2.01468	0.61208	0.125575	0.0143496
167	2017	0.372775	0.0363172	0.00131894	0.0421	2.13002	0.675977	0.129081	0.0141344
167	2018	0.380421	0.186744	0.0348734	0.0572	2.23342	0.739873	0.121904	0.0142191
167	2019	0.393944	0.340607	0.116013	0.0744	2.36723	0.889165	0.129919	0.0147983
167	2020	0.534585	0.388941	0.151275	0.1285	2.24056	1.08295	0.126772	0.015539
168	2011	0.309192	-1.04991	1.1023	0.0346	1.18678	0.569685	0.132975	0.00692466
168	2012	0.337264	-0.835561	0.698162	0.0362	1.32572	0.543037	0.131026	0.00735593
168	2013	0.355802	-0.641252	0.411204	0.0851	1.38514	0.55285	0.132034	0.00705086
168	2014	0.363099	-0.501361	0.251362	0.0768	1.51244	0.574661	0.136547	0.00706643
168	2015	0.371462	-0.344148	0.118438	0.0902	1.56862	0.627593	0.142696	0.00486686
168	2016	0.378181	-0.213655	0.0456484	0.1226	1.65766	0.656521	0.142235	0.00437216
168	2017	0.376803	-0.045912	0.00210791	0.1394	1.75968	0.687305	0.148876	0.00486268
168	2018	0.381044	0.139252	0.0193912	0.2234	1.85226	0.718089	0.155738	0.0053532
168	2019	0.390392	0.250371	0.0626855	0.2607	1.94881	0.862704	0.157438	0.00645426
168	2020	0.463088	0.269204	0.072471	0.3457	1.94822	0.949484	0.164184	0.00838263
169	2011	0.25935	-1.38206	1.91008	0.0528	0.687129	0.681943	0.119132	0.00570137
169	2012	0.269522	-1.19725	1.4334	0.068	0.73879	0.665064	0.182591	0.00520509
169	2013	0.267829	-1.06518	1.13461	0.0941	0.854798	0.653229	0.183948	0.00715367
169	2014	0.276671	-0.664914	0.442111	0.1138	1.02572	0.659666	0.186887	0.00807668
169	2015	0.268344	-0.840487	0.706418	0.1419	1.09608	0.697089	0.189271	0.00899548
169	2016	0.271137	-0.739087	0.54625	0.1792	1.1705	0.71232	0.195231	0.00893462
169	2017	0.270063	-0.602146	0.36258	0.2152	1.26886	0.734337	0.197071	0.00808949
169	2018	0.270758	-0.482179	0.232497	0.313	1.35841	0.756355	0.197967	0.00824436
169	2019	0.27817	-0.320266	0.10257	0.3212	1.5427	1.02504	0.199768	0.0084014
169	2020	0.33966	-0.198621	0.0394502	0.4263	1.63641	1.14985	0.20383	0.00860596
170	2011	0.328495	-1.11055	1.23332	0.0564	0.60366	0.733209	0.189033	0.0195303
170	2012	0.353508	-0.836856	0.700328	0.0681	0.737738	0.728542	0.189657	0.0198692
170	2013	0.363766	-0.75251	0.566272	0.1042	0.702899	0.703986	0.191714	0.0171677
170	2014	0.362936	-0.673358	0.453411	0.099	0.946781	0.718519	0.196624	0.0194684
170	2015	0.358384	-0.541728	0.293469	0.1455	1.02515	0.78032	0.202675	0.0170803
170	2016	0.363118	-0.377968	0.14286	0.2005	1.10873	0.825088	0.212791	0.0161087
170	2017	0.382505	-0.220444	0.0485955	0.2007	1.21717	0.835762	0.212997	0.0164186
170	2018	0.400009	-0.197664	0.0390709	0.3126	1.31499	0.846436	0.218042	0.0167285
170	2019	0.459849	-0.06899	0.00475962	0.3674	1.50623	1.22959	0.224582	0.0175957
170	2020	0.428741	0.0534143	0.00285309	0.5356	1.48485	1.37743	0.224912	0.0183161
171	2011	0.379611	-1.42196	2.02198	0.0513	0.525202	0.855895	0.213828	0.00681669
171	2012	0.403016	-1.18402	1.4019	0.0533	0.653366	0.850141	0.227977	0.0076899
171	2013	0.373845	-0.926059	0.857585	0.0804	0.574758	0.871933	0.225747	0.00643655
171	2014	0.330595	-0.903939	0.817106	0.0879	0.838459	0.880259	0.236714	0.007349
171	2015	0.333397	-0.770188	0.593189	0.1263	0.926716	0.956052	0.243858	0.00649321
171	2016	0.332841	-0.626308	0.392261	0.1388	1.00697	1.03484	0.252165	0.00642029
171	2017	0.314671	-0.493638	0.243679	0.1463	1.09019	1.01448	0.251659	0.00651859
171	2018	0.283106	-0.382582	0.146369	0.2099	1.16702	0.994129	0.257143	0.00661689
171	2019	0.28982	-0.248701	0.0618523	0.2602	1.29978	1.1903	0.260021	0.00650744
171	2020	0.284319	-0.138915	0.0192974	0.4741	1.27492	1.30932	0.274121	0.00748281
172	2011	0.335985	-1.29553	1.67839	0.0306	0.972595	0.724225	0.18844	0.0160277
172	2012	0.361047	-1.12688	1.26986	0.0223	1.12464	0.711656	0.188628	0.016003
172	2013	0.38079	-0.825927	0.682155	0.0361	1.06381	0.676355	0.179662	0.016142
172	2014	0.395118	-0.677528	0.459044	0.0473	1.35506	0.662148	0.184678	0.0161598
172	2015	0.396553	-0.495056	0.245081	0.0886	1.41668	0.701379	0.185453	0.0162886
172	2016	0.404706	-0.30179	0.0910772	0.1103	1.48222	0.74979	0.195139	0.0162926
172	2017	0.422172	-0.182659	0.0333641	0.1371	1.58599	0.761637	0.183871	0.0163627
172	2018	0.4472	0.28678	0.0822425	0.1864	1.67999	0.773484	0.182282	0.0164203
172	2019	0.486406	0.412538	0.170188	0.207	1.83498	0.979181	0.175716	0.0165972
172	2020	0.471905	0.463805	0.215115	0.3665	1.76334	1.07802	0.204762	0.017501
173	2011	0.542375	-1.36663	1.86767	0.0222	0.871879	0.699553	0.13962	0.00359594
173	2012	0.525286	-1.19077	1.41794	0.0312	0.999271	0.674626	0.144864	0.00393057
173	2013	0.496484	-0.940892	0.885278	0.048	0.942231	0.677346	0.151135	0.0026357
173	2014	0.510291	-0.835918	0.698759	0.0384	1.19864	0.69253	0.153349	0.00281857
173	2015	0.524499	-0.80929	0.654951	0.0469	1.27815	0.735546	0.154969	0.00275584
173	2016	0.504527	-0.636814	0.405532	0.0687	1.35586	0.785928	0.16217	0.00278243
173	2017	0.532058	-0.471081	0.221918	0.0562	1.44081	0.779991	0.164198	0.00292583
173	2018	0.577866	-0.319622	0.102158	0.0772	1.5191	0.774053	0.172431	0.00306922
173	2019	0.688626	-0.146957	0.0215965	0.0993	1.65594	0.848996	0.175959	0.00336638
173	2020	0.545764	-0.0595662	0.00354813	0.167	1.69514	0.934513	0.177053	0.0038832
174	2011	0.60993	0.288692	0.0833429	0.65	2.07355	0.705652	0.0926957	0.0731374
174	2012	0.741301	0.605572	0.366718	0.8425	2.19615	0.705683	0.0975984	0.0734931
174	2013	0.819866	0.908625	0.8256	1.0613	2.37853	0.737586	0.0981142	0.0864924
174	2014	0.878917	1.11758	1.24899	1.1117	2.37661	0.771402	0.102544	0.0753475
174	2015	1.00143	1.28739	1.65738	1.4075	2.44619	0.884918	0.108694	0.0772411
174	2016	1.06392	1.5617	2.4389	1.5045	2.51868	0.991084	0.111301	0.0782678
174	2017	1.02764	1.63389	2.66961	1.7035	2.56895	1.14194	0.116168	0.0782905
174	2018	1.06069	1.81508	3.29451	2.1051	2.61681	1.2928	0.118217	0.0775418
174	2019	0.762446	2.13986	4.57899	2.2504	2.63818	1.52607	0.123206	0.0804722
174	2020	0.740038	2.3492	5.51874	3.3012	2.51201	1.47271	0.123629	0.080813
175	2011	0.350415	-1.00751	1.01508	0.1745	1.39701	0.513317	0.122676	0.0183994
175	2012	0.375264	-0.769632	0.592333	0.2052	1.50929	0.521047	0.130745	0.0187109
175	2013	0.41294	-0.614824	0.378009	0.2923	1.58383	0.5324	0.133241	0.0185011
175	2014	0.42422	-0.42901	0.184049	0.3136	1.70003	0.557731	0.135134	0.0226179
175	2015	0.454041	-0.28814	0.0830246	0.4015	1.76919	0.61212	0.149931	0.0207907
175	2016	0.452442	-0.112834	0.0127315	0.3726	1.82585	0.738014	0.162844	0.0234612
175	2017	0.462276	0.0884513	0.00782363	0.3709	1.85256	0.933239	0.174641	0.0233314
175	2018	0.467103	0.28554	0.0815333	0.4956	1.87858	1.12846	0.173388	0.0232016
175	2019	0.525243	0.45078	0.203203	0.5258	2.0098	1.04773	0.174285	0.0253189
175	2020	0.510503	0.576969	0.332893	0.7385	2.07419	0.983142	0.181258	0.028365
176	2011	0.361714	-0.998809	0.997619	0.1445	1.40494	0.528254	0.118926	0.0533705
176	2012	0.378558	-0.769519	0.59216	0.1693	1.53145	0.530486	0.113223	0.0427874
176	2013	0.388143	-0.626306	0.392259	0.2088	1.60465	0.552092	0.127104	0.0421436
176	2014	0.357424	-0.0561948	0.00315786	0.1808	1.7222	0.612145	0.129636	0.0437307
176	2015	0.381153	-0.254293	0.0646651	0.201	1.7989	0.673172	0.134986	0.043395
176	2016	0.38262	0.0408784	0.00167104	0.242	1.88625	0.757889	0.146019	0.045846
176	2017	0.448089	0.0824805	0.00680304	0.2286	1.95696	0.856024	0.139585	0.0467195
176	2018	0.457843	0.209269	0.0437933	0.2921	2.02299	0.954159	0.142256	0.0475929
176	2019	0.4684	0.343016	0.11766	0.1072	2.06147	0.897972	0.140207	0.0489194
176	2020	0.489093	0.557668	0.310994	0.1415	2.15073	0.850249	0.145224	0.0563097
177	2011	0.43473	-1.40145	1.96406	0.0868	0.885048	0.712551	0.149876	0.0165064
177	2012	0.463778	-1.28191	1.6433	0.0798	1.00276	0.721856	0.155435	0.0174667
177	2013	0.455642	-1.10054	1.2112	0.1683	1.01527	0.761636	0.167916	0.0129037
177	2014	0.487721	-1.01678	1.03384	0.1466	1.19192	0.819174	0.172325	0.0144651
177	2015	0.464185	-0.893871	0.799006	0.1978	1.26802	0.899843	0.179069	0.0148927
177	2016	0.490696	-0.736635	0.542631	0.2247	1.36149	1.04455	0.17907	0.0162284
177	2017	0.462809	-0.553945	0.306855	0.2602	1.40097	1.34564	0.179836	0.0196476
177	2018	0.461911	-0.372637	0.138858	0.3249	1.43896	1.64673	0.174484	0.0200668
177	2019	0.453228	-0.287812	0.0828355	0.3366	1.53426	1.74166	0.177889	0.0201771
177	2020	0.437483	-0.252416	0.063714	0.3833	1.65918	1.64608	0.174581	0.0207898
178	2011	0.385591	-1.27573	1.62749	0.0531	0.246626	0.92448	0.215057	0.00418034
178	2012	0.402869	-1.23786	1.5323	0.0567	0.36506	0.948592	0.241124	0.00386761
178	2013	0.399673	-1.07198	1.14914	0.0758	0.335472	0.993314	0.271502	0.00335492
178	2014	0.399508	-1.00943	1.01896	0.0932	0.559501	1.05634	0.274537	0.00382148
178	2015	0.402776	-0.969631	0.940184	0.1376	0.650031	1.14087	0.31156	0.00389888
178	2016	0.411425	-0.826426	0.68298	0.1523	0.741318	1.21334	0.31371	0.00400578
178	2017	0.393798	-0.657339	0.432094	0.1707	0.81459	1.29268	0.318365	0.00428378
178	2018	0.393161	-0.593337	0.352049	0.2658	0.882858	1.37201	0.327496	0.00456177
178	2019	0.431968	-0.459333	0.210987	0.3818	1.07633	2.02384	0.330299	0.00498845
178	2020	0.403687	-0.322837	0.104224	0.4383	1.23236	1.64831	0.33221	0.0061898
179	2011	0.41663	-1.16248	1.35135	0.0827	1.24211	0.529588	0.108353	0.00686621
179	2012	0.46375	-0.982242	0.964799	0.0953	1.38549	0.590565	0.106741	0.00717725
179	2013	0.498608	-0.826733	0.683487	0.1186	1.46997	0.616588	0.114961	0.00718069
179	2014	0.516472	-0.670179	0.44914	0.1246	1.56574	0.655838	0.118446	0.00873223
179	2015	0.53116	-0.45574	0.207699	0.1506	1.63762	0.775583	0.130204	0.00780145
179	2016	0.553482	-0.288323	0.08313	0.1565	1.70169	0.875264	0.139001	0.00798748
179	2017	0.535935	-0.0860728	0.00740852	0.1726	1.74044	1.02264	0.150206	0.00833077
179	2018	0.557555	-0.0116333	0.000135333	0.2148	1.77775	1.17002	0.155897	0.00867405
179	2019	0.526513	0.114504	0.0131112	0.2463	1.87728	1.22814	0.160855	0.00920756
179	2020	0.552115	0.213546	0.0456018	0.4155	2.06519	1.18249	0.165832	0.0114095
180	2011	0.77361	-1.16216	1.35063	0.0849	1.15196	0.705295	0.123009	0.00658952
180	2012	0.78673	-1.01966	1.03971	0.0956	1.26624	0.721447	0.125075	0.00680454
180	2013	0.748615	-0.880637	0.775521	0.1203	1.31678	0.760838	0.14013	0.00651094
180	2014	0.763429	-0.684513	0.468559	0.1031	1.4636	0.816579	0.144291	0.00717817
180	2015	0.742445	-0.529017	0.279858	0.151	1.53489	0.902145	0.157446	0.00766164
180	2016	0.75034	-0.397148	0.157726	0.1341	1.62024	1.04464	0.156762	0.00802868
180	2017	0.651352	-0.196824	0.0387396	0.1544	1.69289	1.2073	0.154535	0.00855463
180	2018	0.641557	-0.0849092	0.00720957	0.2188	1.76061	1.36995	0.161488	0.00908057
180	2019	0.595647	0.0736945	0.00543087	0.2673	1.83247	1.20714	0.167919	0.00987593
180	2020	0.571086	0.168883	0.0285216	0.3891	1.95297	1.12776	0.163729	0.0118048
181	2011	0.520616	-0.862492	0.743893	0.0091	0.697239	2.39617	0.229403	0.0137158
181	2012	0.569442	-0.675523	0.456331	0.0115	0.817928	2.47341	0.238455	0.00811445
181	2013	0.543597	-0.632352	0.399869	0.0141	0.760011	2.44685	0.240381	0.00698126
181	2014	0.556075	-0.522999	0.273528	0.0152	0.995139	2.63636	0.24497	0.00786422
181	2015	0.618498	-0.342574	0.117357	0.0321	1.07926	2.88489	0.282385	0.00828658
181	2016	0.656102	-0.136328	0.0185852	0.0269	1.17248	3.16996	0.282857	0.0140382
181	2017	0.648907	0.0991586	0.00983243	0.0351	1.25303	3.62025	0.28424	0.0118747
181	2018	0.741398	0.228377	0.0521561	0.0366	1.32758	4.07054	0.30329	0.00971129
181	2019	0.505907	0.326462	0.106577	0.0444	1.27444	4.93216	0.340491	0.0104994
181	2020	0.511163	0.352682	0.124385	0.0723	1.30041	4.44728	0.355971	0.0121665
182	2011	0.362576	-1.23426	1.5234	0.0579	0.717645	0.802817	0.161926	0.00677764
182	2012	0.399179	-1.15623	1.33688	0.0718	0.857474	0.779804	0.168821	0.00659582
182	2013	0.409899	-1.042	1.08577	0.0996	0.850108	0.795465	0.178644	0.00613658
182	2014	0.453528	-0.930586	0.865991	0.0971	1.05068	0.851238	0.188818	0.00720361
182	2015	0.471104	-0.790095	0.624249	0.1446	1.12415	0.933982	0.20305	0.00740035
182	2016	0.49195	-0.668046	0.446285	0.1522	1.21705	1.05634	0.207872	0.00778019
182	2017	0.485046	-0.463093	0.214455	0.1512	1.30439	1.15763	0.205791	0.00842588
182	2018	0.508617	-0.244067	0.0595687	0.2128	1.38472	1.25893	0.202654	0.00907156
182	2019	0.464892	-0.112265	0.0126035	0.272	1.40064	0.980986	0.203403	0.0100378
182	2020	0.464144	-0.0657312	0.0043206	0.3749	1.56411	0.933178	0.207896	0.0124855
183	2011	0.364418	-1.2206	1.48985	0.0472	1.07517	0.540395	0.163311	0.00448485
183	2012	0.389308	-1.03977	1.08111	0.0549	1.18931	0.547557	0.163874	0.00453426
183	2013	0.408384	-0.874494	0.76474	0.1038	1.1915	0.568443	0.17952	0.00425112
183	2014	0.423911	-0.791136	0.625897	0.0912	1.38627	0.59299	0.187748	0.00511411
183	2015	0.436357	-0.60681	0.368219	0.1209	1.45119	0.651052	0.188273	0.00518871
183	2016	0.462202	-0.466443	0.217569	0.0985	1.54097	0.732424	0.183323	0.00555768
183	2017	0.423462	-0.326001	0.106277	0.1126	1.58076	0.882871	0.183038	0.00592454
183	2018	0.436502	-0.162147	0.0262916	0.1582	1.61903	1.03332	0.184466	0.00629139
183	2019	0.414268	-0.00152939	2.33903e-06	0.2016	1.62452	1.35211	0.184723	0.00644953
183	2020	0.405011	0.0802267	0.00643632	0.3019	1.67861	1.29485	0.185559	0.00700235
184	2011	0.42304	-1.39052	1.93356	0.046	0.597077	0.983015	0.191873	0.0048274
184	2012	0.432279	-1.23645	1.52881	0.0503	0.705026	0.986065	0.207629	0.00476677
184	2013	0.440415	-1.07316	1.15168	0.0826	0.634882	1.03916	0.21918	0.00398277
184	2014	0.430216	-0.994689	0.989407	0.0948	0.887685	1.0758	0.233558	0.00465122
184	2015	0.430347	-0.956111	0.914149	0.101	0.964014	1.1418	0.249077	0.0047889
184	2016	0.437564	-0.758073	0.574675	0.1119	1.05584	1.27189	0.254965	0.00508883
184	2017	0.416653	-0.602908	0.363498	0.1217	1.12783	1.37697	0.256197	0.00528241
184	2018	0.422458	-0.445543	0.198508	0.1594	1.19498	1.48204	0.255203	0.00547598
184	2019	0.421178	-0.422779	0.178742	0.1718	1.30868	1.66258	0.256406	0.00672308
184	2020	0.402454	-0.390033	0.152126	0.3062	1.33534	1.54332	0.25778	0.00674226
185	2011	0.356783	-1.1482	1.31836	0.0288	0.577512	0.908743	0.210801	0.00740213
185	2012	0.382728	-1.0003	1.00059	0.028	0.742794	0.905282	0.22229	0.00815784
185	2013	0.407335	-0.818651	0.670189	0.0455	0.774819	0.957107	0.230072	0.0074067
185	2014	0.405603	-0.696102	0.484557	0.0416	0.890686	0.958543	0.237804	0.00755319
185	2015	0.428849	-0.598952	0.358743	0.0697	0.957816	1.04398	0.262736	0.00768958
185	2016	0.44427	-0.456577	0.208463	0.0643	1.04785	1.24143	0.267521	0.00594639
185	2017	0.438622	-0.277987	0.0772769	0.0872	1.08119	1.55672	0.271465	0.00611544
185	2018	0.446082	-0.149197	0.0222599	0.118	1.11347	1.87201	0.27546	0.0062845
185	2019	0.432639	0.022875	0.000523267	0.1714	1.17721	2.1057	0.280852	0.00667103
185	2020	0.436469	0.120711	0.014571	0.2839	1.29102	1.95383	0.288107	0.00855121
186	2011	0.256117	-1.41518	2.00275	0.0506	0.804778	0.534157	0.155048	0.00691133
186	2012	0.274489	-1.20596	1.45433	0.0713	0.969528	0.544679	0.164767	0.00643231
186	2013	0.284154	-0.962119	0.925673	0.0764	0.934955	0.580544	0.169171	0.00642166
186	2014	0.303947	-0.83403	0.695607	0.0878	1.14769	0.598692	0.168334	0.0073684
186	2015	0.323115	-0.777321	0.604228	0.0979	1.20729	0.695808	0.184082	0.00719053
186	2016	0.342291	-0.667041	0.444943	0.1058	1.28254	0.765473	0.191113	0.00739837
186	2017	0.346011	-0.479709	0.230121	0.1112	1.32584	0.877001	0.188968	0.0080307
186	2018	0.348599	-0.34064	0.116036	0.1669	1.36734	0.988529	0.196886	0.00866304
186	2019	0.336363	-0.134184	0.0180053	0.1781	1.42732	1.31751	0.195536	0.0099606
186	2020	0.330349	-0.0058924	3.47203e-05	0.2571	1.47963	1.27682	0.196145	0.0105318
187	2011	0.671327	2.05255	4.21295	1.7232	2.27817	1.66965	0.0950824	0.07039
187	2012	0.687921	2.45015	6.00326	1.874	2.36	1.8252	0.0991532	0.0734035
187	2013	0.742014	3.14934	9.91836	2.6559	2.9196	1.90619	0.0898912	0.118155
187	2014	0.764657	3.61361	13.0582	2.7477	2.55317	1.94891	0.085966	0.0783848
187	2015	0.817103	4.00695	16.0557	3.7799	2.61145	2.12105	0.0954518	0.0784922
187	2016	0.832165	4.52718	20.4954	4.8502	2.65277	2.35724	0.0994374	0.0767686
187	2017	0.932009	4.82872	23.3166	5.9998	2.69943	2.49417	0.103097	0.0753334
187	2018	0.957183	5.51287	30.3917	8.9418	2.744	2.6311	0.109635	0.0738982
187	2019	0.795075	5.60243	31.3872	10.4813	2.75	2.62248	0.111263	0.0763297
187	2020	0.796353	5.66169	32.0547	15.5835	2.60304	2.75285	0.118016	0.0775567
188	2011	0.295233	-1.13368	1.28523	0.0634	1.0564	1.02635	0.157392	0.0118676
188	2012	0.292836	-0.925488	0.856527	0.1163	1.15379	1.06377	0.163309	0.0117572
188	2013	0.30255	-0.851179	0.724506	0.1492	1.12477	1.05189	0.166643	0.0111622
188	2014	0.311759	-0.704964	0.496974	0.155	1.34511	1.15434	0.177085	0.0126753
188	2015	0.311451	-0.547065	0.29928	0.1966	1.37067	1.31617	0.204798	0.013187
188	2016	0.314131	-0.409228	0.167468	0.2256	1.42041	1.35371	0.219977	0.013263
188	2017	0.305428	-0.261042	0.0681431	0.1483	1.46278	1.49587	0.242678	0.013699
188	2018	0.310818	-0.171274	0.0293347	0.3813	1.50343	1.63802	0.252449	0.0141349
188	2019	0.296983	-0.037915	0.00143755	0.3307	1.47575	1.58026	0.290267	0.0149583
188	2020	0.304378	0.0575538	0.00331244	0.4574	1.5569	1.48385	0.29146	0.0154869
189	2011	0.690641	3.46613	12.014	3.8025	2.40172	1.15202	0.138243	0.00671843
189	2012	0.772649	4.20682	17.6973	4.1497	2.51161	1.25592	0.120904	0.00719207
189	2013	0.789937	5.00489	25.0489	5.0894	2.62285	1.30187	0.116607	0.0265809
189	2014	0.83624	5.3737	28.8766	5.2007	2.70468	1.34813	0.135368	0.00819083
189	2015	0.882766	5.94395	35.3305	6.9456	2.75991	1.42739	0.141205	0.00813372
189	2016	0.854799	6.57301	43.2045	7.5896	2.81787	1.50464	0.146033	0.00789131
189	2017	1.05043	7.22405	52.187	9.3819	2.88194	1.46688	0.150172	0.0079064
189	2018	0.957888	8.00687	64.11	13.9739	2.94216	1.42913	0.156804	0.00792149
189	2019	1.04473	8.69581	75.6171	16.6609	3.01303	1.56311	0.159077	0.00811271
189	2020	0.952236	8.48904	72.0638	22.2412	2.76826	1.64452	0.160984	0.0083324
190	2011	0.2877	1.75816	3.09112	0.3421	2.19493	0.790112	0.135504	0.0747481
190	2012	0.291544	2.23176	4.98076	0.3989	2.25624	0.886694	0.141114	0.078221
190	2013	0.28513	2.79453	7.80942	0.4869	2.72466	0.907186	0.141608	0.0806196
190	2014	0.299993	3.05965	9.36144	0.6072	2.45562	0.942312	0.147758	0.0823842
190	2015	0.318625	3.49033	12.1824	0.6697	2.52337	0.966016	0.151944	0.0832733
190	2016	0.324162	3.93763	15.5049	0.906	2.59932	1.02144	0.157371	0.084754
190	2017	0.357744	4.42109	19.546	1.2524	2.68776	1.00971	0.162132	0.0883799
190	2018	0.370664	4.49434	20.1991	1.7046	2.76901	0.997967	0.166423	0.0886006
190	2019	0.418829	4.79135	22.957	1.8967	2.86524	1.21016	0.169202	0.0891159
190	2020	0.417228	5.00007	25.0007	2.4434	2.67859	1.26481	0.194605	0.0901394
191	2011	0.275089	-0.59523	0.354299	0.407	0.858492	0.84999	0.118881	0.00173344
191	2012	0.232949	-0.587967	0.345705	0.5306	0.964357	0.816519	0.121355	0.00173546
191	2013	0.241814	-0.334116	0.111634	0.7369	1.06464	0.808311	0.122143	0.00177887
191	2014	0.257642	-0.33526	0.112399	0.6366	1.13787	0.798062	0.124511	0.00178952
191	2015	0.273839	-0.152354	0.0232117	0.7453	1.21586	0.84188	0.130414	0.00180666
191	2016	0.288852	0.014276	0.000203803	0.8093	1.31882	0.877846	0.132117	0.00194355
191	2017	0.315533	0.211769	0.0448459	0.955	1.41174	0.879868	0.134407	0.00289324
191	2018	0.344596	0.320735	0.102871	1.2629	1.49676	0.88189	0.135213	0.00384292
191	2019	0.366385	0.572293	0.327519	1.4809	1.5617	1.01074	0.136348	0.00441282
191	2020	0.355727	0.806998	0.651246	2.1959	1.60263	1	0.136448	0.00552617
192	2011	0.817398	1.45373	2.11333	1.585	2.21049	0.54354	0.059068	0.00617472
192	2012	0.747486	1.7834	3.18051	1.4898	2.21112	0.576045	0.0656213	0.00631732
192	2013	0.507147	1.96033	3.84291	1.9664	2.90969	0.58301	0.0696695	0.00638139
192	2014	0.50519	2.13871	4.57408	2.1522	2.31863	0.587969	0.0705509	0.00637783
192	2015	0.523948	2.36282	5.58294	2.6213	2.38231	0.625703	0.0799424	0.00668351
192	2016	0.540051	2.65604	7.05453	2.8991	2.45007	0.648834	0.0806318	0.00671362
192	2017	0.568385	3.035	9.21124	3.6553	2.49972	0.696453	0.0834816	0.00829743
192	2018	0.565661	3.40474	11.5923	5.0774	2.54703	0.744071	0.0841749	0.00881239
192	2019	0.62506	3.70285	13.7111	5.8747	2.59413	0.752757	0.0875567	0.00901967
192	2020	0.598091	3.70925	13.7586	7.387	2.43499	0.747649	0.0927369	0.00904409
193	2011	0.285001	-0.676617	0.45781	0.5251	1.41252	0.696953	0.090298	0.00597203
193	2012	0.280401	-0.381976	0.145906	0.4302	1.43575	0.80137	0.10004	0.00686142
193	2013	0.270618	-0.141773	0.0200997	0.5507	1.62718	0.817572	0.106295	0.00873917
193	2014	0.275264	0.158641	0.025167	0.5404	1.5312	0.87421	0.113357	0.00859622
193	2015	0.284937	0.31384	0.0984958	0.6209	1.60157	0.904378	0.130756	0.00874553
193	2016	0.300773	0.527574	0.278334	0.6847	1.67474	0.937579	0.121223	0.00883873
193	2017	0.333001	0.716503	0.513377	0.8503	1.76389	0.92708	0.125306	0.00901764
193	2018	0.321304	0.842268	0.709416	1.2148	1.84574	0.916581	0.130284	0.00919655
193	2019	0.352034	1.02882	1.05848	1.3282	1.91977	1.13844	0.133854	0.0103962
193	2020	0.374678	1.1693	1.36725	1.6891	1.90187	1.19524	0.138199	0.0117144
194	2011	0.32185	-1.12215	1.25922	0.0655	0.882237	0.908808	0.109876	0.011591
194	2012	0.334933	-0.986045	0.972285	0.0821	0.897353	1.04013	0.117322	0.00976205
194	2013	0.338797	-0.736822	0.542907	0.1079	0.940866	1.01214	0.128855	0.009526
194	2014	0.352204	-0.630074	0.396994	0.1227	1.14486	1.04624	0.123742	0.0106331
194	2015	0.364485	-0.475369	0.225976	0.2404	1.19189	1.12031	0.173258	0.0107654
194	2016	0.38592	-0.348066	0.12115	0.2626	1.2701	1.11664	0.147462	0.0150033
194	2017	0.416519	-0.21914	0.0480225	0.2976	1.34442	1.19703	0.158311	0.0166884
194	2018	0.433902	-0.135597	0.0183865	0.4971	1.41359	1.27741	0.160007	0.0183736
194	2019	0.435626	-0.0506957	0.00257006	0.3606	1.4284	1.35038	0.164144	0.0182529
194	2020	0.420235	-0.0149423	0.000223272	0.5459	1.49083	1.35533	0.173738	0.0184029
195	2011	1.02694	-1.35003	1.82258	0.0362	1.09229	1.04684	0.0926974	0.00465549
195	2012	0.72966	-1.20599	1.45441	0.0558	1.18412	1.01643	0.0993029	0.00509365
195	2013	0.663652	-1.10544	1.22199	0.1061	1.04725	1.00024	0.101192	0.0044278
195	2014	0.653955	-1.00814	1.01634	0.117	1.35972	1.03614	0.112062	0.00557146
195	2015	0.632079	-0.854328	0.729877	0.188	1.39436	1.04415	0.138983	0.00588826
195	2016	0.611571	-0.778413	0.605927	0.1614	1.46351	1.07895	0.132637	0.00621106
195	2017	0.613533	-0.608817	0.370658	0.1847	1.53274	1.141	0.133331	0.00657837
195	2018	0.619562	-0.43726	0.191196	0.2571	1.59749	1.20304	0.13695	0.00694568
195	2019	0.590647	-0.264217	0.0698108	0.2506	1.63157	1.37439	0.140874	0.00885418
195	2020	0.570546	-0.141537	0.0200328	0.3575	1.67356	1.54846	0.140607	0.0121198
196	2011	0.305007	-0.587179	0.34478	0.0837	1.21319	0.869644	0.11855	0.0149043
196	2012	0.321194	-0.0731303	0.00534805	0.1025	1.30465	0.828272	0.120689	0.0160471
196	2013	0.305964	-0.255143	0.0650982	0.1305	1.35082	0.766842	0.12072	0.0154994
196	2014	0.326841	-0.120429	0.0145033	0.1385	1.52159	0.704659	0.131005	0.0188162
196	2015	0.340672	0.0546882	0.00299079	0.167	1.58248	0.69823	0.135891	0.0201204
196	2016	0.361102	0.208664	0.0435406	0.1913	1.63272	0.767932	0.119075	0.0212559
196	2017	0.369822	0.330463	0.109206	0.232	1.65293	1.08067	0.126535	0.0223849
196	2018	0.399582	0.475908	0.226489	0.3883	1.67273	1.39341	0.14339	0.0235139
196	2019	0.399843	0.621561	0.386338	0.4524	1.68521	1.01288	0.156356	0.0273663
196	2020	0.385815	0.700982	0.491376	0.6326	1.72843	1.07763	0.186319	0.0354526
197	2011	0.213721	-0.106523	0.0113472	0.2409	1.51141	0.615845	0.108553	0.00476618
197	2012	0.231257	0.209494	0.0438879	0.3439	1.62675	0.628675	0.115767	0.00522149
197	2013	0.25777	0.538404	0.289879	0.6069	2.05523	0.639143	0.122572	0.00787521
197	2014	0.281111	0.720862	0.519641	0.6994	1.85092	0.684936	0.124309	0.00640375
197	2015	0.277572	0.972502	0.94576	0.9499	1.89056	0.731308	0.144797	0.00720814
197	2016	0.290096	1.19096	1.41839	1.0201	1.96858	0.763603	0.149194	0.0078321
197	2017	0.305539	1.43083	2.04728	1.1669	2.06066	0.790211	0.147438	0.00849792
197	2018	0.364802	1.62414	2.63784	1.4724	2.14497	0.816819	0.142637	0.00916374
197	2019	0.303492	1.86205	3.46723	1.4577	2.15226	0.831119	0.147215	0.0101266
197	2020	0.335359	1.96452	3.85932	1.9058	1.94864	0.875198	0.151001	0.0108049
198	2011	0.334395	-1.29177	1.66867	0.066	0.508202	0.993742	0.209476	0.00517057
198	2012	0.337914	-1.12291	1.26094	0.0708	0.555321	1.16364	0.235295	0.00516317
198	2013	0.314888	-0.94517	0.893347	0.1287	0.421207	1.19392	0.257868	0.00522561
198	2014	0.319136	-0.828635	0.686635	0.1366	0.719253	1.1517	0.264818	0.00545044
198	2015	0.322931	-0.662633	0.439082	0.3082	0.795478	1.19203	0.272147	0.00544081
198	2016	0.332394	-0.531487	0.282479	0.1526	0.876801	1.27195	0.277281	0.00554705
198	2017	0.316896	-0.432235	0.186827	0.1649	0.904198	1.41718	0.286619	0.00563168
198	2018	0.306108	-0.33458	0.111944	0.1998	0.930864	1.5624	0.290947	0.0057163
198	2019	0.316237	-0.21453	0.0460231	0.2574	0.996801	1.60992	0.293918	0.00592802
198	2020	0.313546	-0.0489015	0.00239136	0.4074	1.13176	1.62409	0.294678	0.00727526
199	2011	0.352458	-1.14886	1.31989	0.0222	0.624975	0.781516	0.135074	0.00149306
199	2012	0.355556	-1.0059	1.01183	0.0351	0.723094	0.79854	0.144145	0.00151925
199	2013	0.308551	-0.940498	0.884536	0.0841	0.643432	0.785061	0.156765	0.00129123
199	2014	0.324869	-0.762859	0.581955	0.0445	0.872464	0.822251	0.174132	0.00170034
199	2015	0.336581	-0.665456	0.442832	0.0606	0.927547	0.846809	0.179436	0.00186654
199	2016	0.360687	-0.483886	0.234146	0.0628	1.00617	0.895281	0.179712	0.00193655
199	2017	0.385112	-0.258122	0.0666271	0.0891	1.06774	0.914594	0.184573	0.00206721
199	2018	0.409654	-0.171765	0.0295033	0.2442	1.12574	0.933907	0.193732	0.00219787
199	2019	0.475476	-0.0671106	0.00450383	0.2527	1.27977	1.3019	0.198263	0.00260462
199	2020	0.458276	-0.00745723	5.56103e-05	0.2672	1.43389	1.36281	0.207104	0.00270795
200	2011	0.26216	-1.31155	1.72017	0.0352	0.668086	0.653628	0.189958	0.0031984
200	2012	0.267619	-1.15873	1.34266	0.0272	0.719594	0.682221	0.198563	0.0033018
200	2013	0.27315	-0.974103	0.948876	0.0516	0.633716	0.771746	0.209469	0.0034344
200	2014	0.279551	-0.776865	0.603519	0.0536	0.924576	0.882116	0.213887	0.00355877
200	2015	0.278411	-0.661672	0.437809	0.0802	0.970817	0.933713	0.221307	0.00369904
200	2016	0.288697	-0.539355	0.290904	0.1195	1.07175	1.03858	0.227082	0.00392718
200	2017	0.294338	-0.398194	0.158559	0.1854	1.12712	1.18404	0.236949	0.00395985
200	2018	0.296238	-0.271567	0.0737486	0.253	1.17958	1.32951	0.242939	0.00399251
200	2019	0.309728	0.018258	0.000333356	0.2936	1.24824	1.57886	0.245488	0.00429299
[truncated: 791 more rows]

## Sheet: calculate CEE
year	city	total number of employees	real fixed capital stock	total electricity consumption	real GDP	carbon dioxide emissions
2011	1	685.9	58515201	10029118	162500000	60888.3
2012	1	717.4	64165795	10030864	178800000	62937
2013	1	742.3	69826696	10036077	195000000	65214.6
2014	1	755.86	75114785	10051645	213300000	67022.8
2015	1	777.345	79409699	10098240	230100000	68943
2016	1	791.52	78887000	10238554	256700000	71790.5
2017	1	812.859	87537515	10668903	280100000	74811
2018	1	819.302	97054588	11423809	303200000	76633.8
2019	1	791.298	107500000	11663964	353700000	78445.4
2020	1	739.94	119000000	11680673	361000000	81295.2
2011	2	268.24	74836973	7613862	113100000	37356.2
2012	2	289.1	83402588	7614789	128900000	37041.3
2013	2	302.4	100900000	7617723	143700000	39630.4
2014	2	299.96	116300000	7627018	157300000	40583.8
2015	2	294.78	130500000	7656506	165400000	40734.4
2016	2	286.045	127600000	7750575	178900000	44199.4
2017	2	269.478	154400000	8055945	185500000	45704.6
2018	2	259.987	186900000	8614388	188100000	44232.8
2019	2	269.354	226200000	8784332	141000000	45964.6
2020	2	255.332	273700000	8794598	140800000	47426.4
2011	3	84.8	30269778	4056369	40826833	4767.18
2012	3	90.7	36733348	4112577	45002098	5115.52
2013	3	92.9	41862462	4182130	48636583	5055.6
2014	3	100.563	48839608	4268487	51702653	5146.92
2015	3	100.319	56898536	4376143	54405988	5391.4
2016	3	99.542	56784633	4511020	59277293	5618.16
2017	3	91.612	68026604	4681026	61770284	5225.14
2018	3	95.965	81439250	4975000	60826180	5722.04
2019	3	106.938	97430926	5469998	58100000	5624.58
2020	3	105.039	116500000	6033124	59350000	5612.8
2011	4	87.3	25450636	7201025	54424541	3325.68
2012	4	95.6	30171685	7224107	58616363	3371.52
2013	4	96.7	35758674	7257169	61212139	3934.92
2014	4	93.656	41462408	7304604	62253023	3886.88
2015	4	89.436	45438766	7372820	61030601	3745.7
2016	4	88.069	49751053	7471255	63548675	4278.24
2017	4	76.138	52091992	7613981	65301459	4014.5
2018	4	78.602	53298807	7955282	69549700	4164.8
2019	4	77.921	53910321	8615362	68900000	3953.04
2020	4	77.18	54217532	9307903	72110000	4147.2
2011	5	29.88	5984572	1508391	10700808	3318.24
2012	5	33.5	7237352	1523348	11393664	3680
2013	5	34.2	7702882	1503016	11687549	3863.64
2014	5	33.868	7916533	1530773	12000219	3937.2
2015	5	32.844	8743325	1493096	12504439	3606.4
2016	5	32.478	8746590	1544640	13493526	3960
2017	5	29.285	8665391	1474871	15003351	4220.22
2018	5	28.354	8619643	1545332	16355631	4330.48
2019	5	27.557	8593786	1504480	16120000	4334.46
2020	5	27.998	8579146	1523955	16860000	4116.8
2011	6	58.44	18888065	2853907	27890278	3494.94
2012	6	64.5	22921322	2905128	30242864	3783.04
2013	6	80.4	26612310	2976710	30615043	3885.42
2014	6	80.487	30907369	3077526	30800054	3437.4
2015	6	77.169	34433153	3221035	31454319	3735.9
2016	6	76.098	37651978	3428313	33370903	3849.12
2017	6	60.129	39591253	3733728	33795261	3808.78
2018	6	62.506	40203894	4070411	34545705	4039.4
2019	6	62.134	40393095	4276139	34860000	4110.6
2020	6	56.287	40451122	4377004	36370000	4727.2
2011	7	35.99	9789354	1812804	14289231	3248.8
2012	7	44.9	11864656	1856455	15320620	3708.8
2013	7	45.7	14177624	1915974	16045756	3539.58
2014	7	46.072	16470795	1997865	16469408	3661.12
2015	7	44.974	18258871	2111900	17647323	4112.5
2016	7	44.841	20259144	2273243	19757460	3798
2017	7	35.006	21149452	2506398	20906243	4187.66
2018	7	37.31	21603719	2763152	21507611	4357.08
2019	7	39.885	21831774	2926301	21200000	3976.44
2020	7	39.836	21945351	3012544	22000000	4348.8
2011	8	81.21	15581131	3005860	24499000	3527.18
2012	8	101	18884450	3033006	27209000	3592.96
2013	8	99.9	19054763	3073381	29043115	3382.5
2014	8	105.701	23864816	3133746	30352036	4016.76
2015	8	99.83	24247278	3224697	30003400	3759.7
2016	8	100.599	29095007	3363294	34771269	3746.16
2017	8	74.381	35561728	3578052	34497444	4084.06
2018	8	79.703	43438050	3817159	35897885	4447.52
2019	8	81.757	53025127	3951635	37720000	4198.74
2020	8	75.159	64687138	4006890	39540000	4720.8
2011	9	37.3	9670897	1017715	11186100	3650.56
2012	9	40.3	11630791	1042172	12335529	3740.8
2013	9	39	12719294	1076822	13169971	3559.38
2014	9	38.063	14020061	1126440	13489726	3910
2015	9	37.608	15542319	1198546	13635443	3715.6
2016	9	36.96	16312702	1305477	14659911	3612.24
2017	9	31.822	16577581	1468548	14270162	4028.56
2018	9	32.588	16668389	1654839	15366202	3864.6
2019	9	35.395	16699300	1770974	15510000	3942.9
2020	9	34.732	16709797	1828594	16000000	4004.8
2011	10	25.44	7978024	1632337	11042013	3255.62
2012	10	26.4	9967514	1632369	11819213	3539.2
2013	10	30.3	12020958	1632454	12720917	3659.04
2014	10	29.92	14027065	1632689	13425500	3825
2015	10	29.937	15119742	1633332	13587278	3992.1
2016	10	29.625	16154912	1635097	14385741	3838.32
2017	10	26.601	16638267	1639948	14654537	3896.1
2018	10	26.693	16780897	1697976	14815102	4147.32
2019	10	27.092	16822421	1888415	14710000	4235.4
2020	10	27.36	16834463	2022351	15500000	4556
2011	11	48.58	15303896	2175408	25851998	3511.06
2012	11	52.4	18918681	2206717	28124212	3480.96
2013	11	52.4	22921444	2255322	30129850	3793.68
2014	11	53.066	27289276	2331499	31333822	3806.64
2015	11	52.572	31032564	2452628	33206328	3727.5
2016	11	51.889	34810735	2649534	35446800	3702.24
2017	11	43.49	43186406	2980607	36434034	3731.08
2018	11	45.51	53500935	3385062	36764121	4146.56
2019	11	47.561	66185098	3613684	35880000	4628.52
2020	11	46.967	81761278	3706217	37000000	4560.8
2011	12	39.53	10563172	2736606	16114156	3444.1
2012	12	42.1	12821172	2736606	17943291	3812.48
2013	12	43.9	15413137	2736606	19431340	3461.04
2014	12	45.231	13299134	2736606	21759631	3514.24
2015	12	44.454	21338117	2736606	24738649	4091.5
2016	12	45.949	24585169	2736625	27063015	3880.8
2017	12	96.083	29775623	2738800	28810071	3894.62
2018	12	39.793	36015685	2865949	31082249	4070.56
2019	12	39.077	43508029	2867113	31960000	4008.42
2020	12	39.168	52492556	2867113	33010000	4244
2011	13	26.96	5672374	1014959	9290736	3427.98
2012	13	29.1	6399496	1036135	10110263	3637.76
2013	13	29.6	7872647	1065765	10702335	3318.48
2014	13	29.532	9451687	1107597	11491345	3933.8
2015	13	29.519	10855073	1167383	12200080	3742.2
2016	13	28.63	12308344	1254266	14201825	3666.24
2017	13	22.792	13812744	1383440	15231872	3705.92
2018	13	23.315	15324295	1527562	15586909	4062.96
2019	13	22.977	16826604	1616764	15050000	4601.22
2020	13	24.018	18305169	1660997	15600000	4214.4
2011	14	83.8	10241444	2762935	20801243	1895.34
2012	14	103.5	13206257	2762944	23114326	2083.2
2013	14	96.7	16707390	2762891	24128724	2344.32
2014	14	107.824	17460868	2763207	25310917	2307.92
2015	14	105.045	20256080	2761315	27353442	2367.4
2016	14	104.053	20277123	2772653	29556045	2289.6
2017	14	104.407	19719871	2705500	33821819	2627
2018	14	104.036	19373562	2915041	38844778	2715.48
2019	14	101.481	19156550	2879514	40290000	2945.28
2020	14	101.363	19019839	2879992	41530000	2520
2011	15	42.43	6649105	612861	8435722	1967.88
2012	15	44.6	8317875	668725	9313878	2000
2013	15	46.5	10362711	730462	9674311	2421.54
2014	15	41.97	10724080	798762	10017256	2253.52
2015	15	40.748	11453535	874405	10533703	2338.7
2016	15	40.225	12128208	958274	10257962	2632.32
2017	15	39.754	13472715	1051366	11213101	2446.44
2018	15	39.461	14904426	1149191	12719598	2454.8
2019	15	38.326	16422828	1244565	13190000	2855.58
2020	15	37.804	18026905	1340693	13700000	2788
2011	16	26.05	3156263	830162	5281145	2218.36
2012	16	27.6	3343212	830402	6019519	2330.88
2013	16	28.6	4855450	830050	6118094	2129.16
2014	16	28.539	5173685	830566	6166154	2343.28
2015	16	27.303	6006718	829810	5957009	2153.9
2016	16	25.366	5531598	830918	6228625	2771.28
2017	16	25.415	5354355	829295	6720222	2336.18
2018	16	24.204	5244133	832467	7336944	2360.56
2019	16	21.628	5174925	827380	7190000	2730
2020	16	22.19	5131201	830740	7420000	2528.8
2011	17	39.39	6069007	1115275	12186017	1936.26
2012	17	39.5	8669585	1122043	13286098	2029.44
2013	17	45.1	10868280	1134485	13337207	2180.64
2014	17	44.474	12456466	1157516	13311415	2171.92
2015	17	42.708	14415118	1200701	11953423	2557.1
2016	17	42.567	15144247	1283594	12704767	2161.44
2017	17	42.996	18222761	1449666	14775312	2832.72
2018	17	43.103	21926851	1672048	16456336	2290.64
2019	17	45.974	26383595	1783180	16400000	2488.98
2020	17	46.907	31745873	1813581	17120000	2898.4
2011	18	28.88	5041207	1717795	8949773	2061.5
2012	18	28.9	6549537	1740510	10128134	2148.48
2013	18	37.9	8376976	1766931	10319143	2121.24
2014	18	37.702	9747818	1797725	10358203	2525.52
2015	18	37.3	11501476	1833701	10402416	2239.3
2016	18	35.57	11503657	1875847	10493400	2754.72
2017	18	35.67	14155167	1925375	11515357	2645.5
2018	18	35.329	17417703	1999300	13518530	2793
2019	18	37.038	21432042	2111202	13550000	3010.8
2020	18	35.641	26371390	2235614	14260000	2406.4
2011	19	19.7	4745733	652483	8552006	2315.08
2012	19	20.4	5731427	654440	10071198	1926.4
2013	19	20.5	7747111	658233	10264012	2587.2
2014	19	20.224	8152983	665617	10034100	2628.88
2015	19	19.698	9370608	680102	9011301	2366
2016	19	18.895	6376804	708956	9180640	2299.68
2017	19	18.597	6607421	768153	9802230	2775
2018	19	18.503	6827993	846686	10656332	2463.92
2019	19	18.658	7038411	883045	10620000	2910.18
2020	19	18.339	7238664	890987	11000000	2461.6
2011	20	34.94	5802105	1153322	8902376	2040.42
2012	20	34.6	7441063	1227228	9865596	2104.32
2013	20	36.7	9459249	1309532	10222281	2347.62
2014	20	35.235	11060072	1401452	10413000	2233.12
2015	20	35.641	13124532	1504418	10461155	2597.7
2016	20	35.049	13758360	1620121	10911041	2830.32
2017	20	35.176	16962687	1750562	12849233	2629.22
2018	20	34.947	20893627	1917153	14476039	2913.84
2019	20	37.655	25711419	2144866	14600000	3082.56
2020	20	36.16	31610627	2416132	14690000	2974.4
2011	21	32.75	6641631	3016930	10168221	2413.66
2012	21	41	8268454	3108294	10686498	2424.32
2013	21	36.9	10088690	3012480	11401151	2321.22
2014	21	38.602	12027349	3113113	12017177	2594.88
2015	21	35.979	13706705	3007587	11740143	2363.9
2016	21	35.22	14837212	3118429	12223486	2776.32
2017	21	34.245	15772653	3002206	13362914	2553
2018	21	34.559	16591233	3111527	15096407	2369.68
2019	21	36.327	17300693	3023427	15630000	2581.02
2020	21	38.159	17910704	3097658	16440000	3124
2011	22	24.46	5073635	1222943	5545452	2199.14
2012	22	25.4	6533260	1224058	6209439	1921.28
2013	22	26.3	8151644	1220800	6547321	2636.04
2014	22	25.397	9654225	1230356	6803394	2041.36
2015	22	24.576	11196334	1202608	6812356	2785.3
2016	22	23.946	11676598	1285600	7161357	2440.8
2017	22	23.965	15757592	1057597	8744923	2912.64
2018	22	23.414	21263926	1459742	9891298	2580.96
2019	22	23.942	28693077	1322421	10020000	2659.02
2020	22	25.035	38716033	1332659	10350000	2640.8
2011	23	36.53	6073487	999890	11360573	2155.12
2012	23	39.7	8224503	1067248	12210801	1973.76
2013	23	38.9	10362704	1149340	12239045	2138.4
2014	23	37.95	12294284	1250349	12132401	2043.4
2015	23	37.175	14012204	1375987	11611090	2326.1
2016	23	36.471	13942534	1534199	12051761	2572.56
2017	23	36.455	17174041	1736241	13203300	2818.66
2018	23	36.053	21133309	1952304	14400430	2302.04
2019	23	37.099	25979383	2119276	14530000	3096.6
2020	23	36.038	31904987	2245404	15050000	3007.2
2011	24	33.87	4928785	1099622	11307118	2452.72
2012	24	42.6	6903834	1120177	12304159	2297.6
2013	24	39.8	8729071	1152415	12286015	2601.06
2014	24	37.484	10169695	1203614	11013462	2462.96
2015	24	36.175	11664013	1286497	9558013	2237.2
2016	24	35.192	11184608	1424682	9953079	2510.64
2017	24	34.002	11484384	1665715	13103217	2498.24
2018	24	34.228	11775276	1968428	14203195	2651.64
2019	24	34.68	12057155	2146065	15120000	2602.08
2020	24	35.353	12329940	2222366	15380000	3156.8
2011	25	32.46	10316781	1587589	21772669	656.58
2012	25	34.3	13014300	1600409	24755700	890.88
2013	25	41.5	15048258	1623464	27103900	1254.66
2014	25	42.15	17364557	1665290	28940500	841.16
2015	25	41.568	16186355	1742355	30905200	1070.3
2016	25	41.144	18491700	1888323	31735900	720.72
2017	25	40.232	20367360	2178782	30385450	1103.34
2018	25	42.067	22382785	2574350	29035000	839.04
2019	25	44.863	24543575	2778010	27910000	1255.8
2020	25	43.79	26855185	2833704	28010000	1395.2
2011	26	38.62	21605981	2970026	30054000	713
2012	26	39.4	25229765	3094966	34095400	933.12
2013	26	43.1	29793414	3268332	35030200	988.02
2014	26	40.843	34405627	3512647	36363100	1081.2
2015	26	40.222	25829135	3864077	37219300	740.6
2016	26	38.86	29558162	4383488	38676300	1015.92
2017	26	35.971	31984960	5179275	34097100	1343.84
2018	26	34.691	33874258	6117401	29517900	1519.24
2019	26	34.09	35318108	6748538	27140000	1103.7
2020	26	34.312	36406754	7095177	27870000	1452
2011	27	10.06	2869004	826167	4832452	1107.94
2012	27	10.3	3400704	924738	5625710	991.36
2013	27	10.4	4169700	1040449	5701293	1111.44
2014	27	9.978	3522030	1177002	6010187	1156.68
2015	27	9.498	3986441	1339049	5598322	753.9
2016	27	9.312	1651212	1532469	5722261	1175.04
2017	27	8.294	1272460	1764744	5340810	1267.62
2018	27	7.988	1038590	2015720	4959360	1027.52
2019	27	8.429	886537	2244744	5510000	1440.66
2020	27	7.638	783633	2460014	5630000	954.4
2011	28	30.81	11150558	859087	13471906	1106.7
2012	28	32.1	13222892	885964	15693540	892.16
2013	28	36.5	15674713	924441	16861549	681.78
2014	28	35.662	11012770	980300	17783716	1146.48
2015	28	33.948	12721048	1062972	18612749	967.4
2016	28	33.495	14657846	1188632	19332792	1100.88
2017	28	31.402	17949579	1386802	17415596	1004.92
2018	28	29.686	21980337	1622536	15498400	1249.44
2019	28	31.316	26915989	1773282	17080000	1480.44
2020	28	30.248	32959628	1848409	17630000	1108.8
2011	29	24.72	8522000	3531789	14488194	1155.68
2012	29	24.9	12815760	3531789	16918500	1125.12
2013	29	28.8	15776517	3531789	17818000	758.34
2014	29	29.182	18663619	3531789	18868000	1080.52
2015	29	29.33	12886569	3531779	18772700	1320.2
2016	29	29.197	14755122	3532267	19493818	1097.28
2017	29	26.411	15676205	3507776	16254909	1317.94
2018	29	24.179	16566598	4176800	13016000	1093.64
2019	29	22.649	17422970	4162337	12670000	905.58
2020	29	21.469	18242819	4162345	12770000	1147.2
2011	30	20.11	22329118	2763855	32185400	1075.7
2012	30	22.3	25530538	3120386	36568000	1092.48
2013	30	31	29763846	3525073	39558982	882.42
2014	30	31.162	34225280	3984703	40554873	875.84
2015	30	33.231	27371694	4507058	42261300	1064
2016	30	31.293	30500757	5101068	44179341	748.8
2017	30	31.939	31463840	5776985	40905721	976.8
2018	30	30.032	32393317	6574996	37632100	1144.56
2019	30	33.987	33288647	7550552	36050000	1339.26
2020	30	33.71	34149544	8705623	35340000	919.2
2011	31	35.5	8049726	613827	11453101	1182.34
2012	31	36.8	8990192	654697	13358200	1267.84
2013	31	38.3	10800326	702217	14305520	1093.62
2014	31	38.19	8030000	757794	15222009	1113.84
2015	31	37.807	9955403	823209	15989500	746.9
2016	31	42.997	9823270	900738	16208500	1318.32
2017	31	34.6	10703582	993321	14368750	770.34
2018	31	33.593	11633110	1089180	12529000	1358.88
2019	31	32.205	12612145	1167163	11930000	1293.24
2020	31	29.653	13640817	1231732	11720000	942.4
2011	32	14.79	6335798	1394021	7184502	921.94
2012	32	15.9	7010075	1394021	8133300	935.68
2013	32	15.1	8031694	1394020	8348900	1180.74
2014	32	15.17	9412372	1394024	8674600	991.44
2015	32	14.927	6644995	1393959	8874300	739.2
2016	32	14.638	7346863	1395142	9153800	1067.04
2017	32	14.005	7441639	1373838	8642550	1216.56
2018	32	15.713	7532057	1582809	8131300	1174.2
2019	32	16.589	7618255	1570689	8750000	1491.36
2020	32	14.364	7700374	1570685	8740000	968.8
2011	33	14.29	4620233	2552649	6900415	1203.42
2012	33	15.3	6195958	2686760	7811700	1111.68
2013	33	16.7	8006746	2845288	8337947	904.86
2014	33	16.462	5701618	3033904	8737258	1332.12
2015	33	15.992	6588156	3259955	9137748	1080.1
2016	33	15.769	6613780	3533089	9388700	1429.2
2017	33	15.978	6662960	3866135	8516950	1248.38
2018	33	15.17	6689554	4375204	7645200	804.84
2019	33	15.801	6703896	5201405	8080000	901.68
2020	33	15.345	6711621	6245784	8270000	1162.4
2011	34	120.8	45770940	3081236	59157142	4679.76
2012	34	122	56253999	3087076	66025865	5087.36
2013	34	152.8	63839125	3098126	71585745	4787.64
2014	34	153.66	65640596	3119088	70987051	4917.76
2015	34	146.749	53260443	3159035	72723051	5005
2016	34	129.264	16316212	3235820	55464498	5271.12
2017	34	121.068	10281319	3385848	57847000	5841.56
2018	34	118.234	6962717	3574457	62923981	5411.2
2019	34	119.576	5011000	3660603	64700000	5896.8
2020	34	118.424	3796326	3679929	65720000	5632
2011	35	109.8	45800585	2039274	61506265	3600.34
2012	35	111.5	56243965	2214229	70028306	3691.52
2013	35	131.4	64781048	2406025	76507861	3537.6
2014	35	121.287	67736333	2616443	76555761	3928.36
2015	35	113.684	45592792	2847470	77316363	3551.8
2016	35	107.754	14363557	3101321	68101998	3681.36
2017	35	97.294	6018134	3380471	69899000	4277.2
2018	35	98.629	3025943	3693036	76684823	4303.88
2019	35	99.902	1757341	4047786	70020000	4037.28
2020	35	104.764	1143735	4441789	70300000	4511.2
2011	36	52	13800096	1808688	23987633	3347.38
2012	36	55.2	16423005	1929255	24293160	3731.84
2013	36	62.9	18583643	2058765	26232539	3698.64
2014	36	61.299	19066701	2197943	23858951	3571.36
2015	36	55.961	15680652	2347579	23369966	3952.2
2016	36	47.9	4736858	2508528	14619713	4022.64
2017	36	41.794	2760230	2681725	16131000	4132.9
2018	36	37.244	1865615	2862136	17510580	3923.88
2019	36	37.479	1404190	3042546	17450000	4145.7
2020	36	35.278	1142675	3226624	17390000	4337.6
2011	37	28.21	7953128	1064089	11133679	3673.5
2012	37	30.9	9535233	1064089	12363686	3344
2013	37	32.8	10963568	1064084	13404459	3595.02
2014	37	30.742	9199862	1064123	12765826	3502
2015	37	27.447	5973980	1063830	12164773	3845.1
2016	37	24.967	1571218	1066043	8650721	3921.12
2017	37	23.703	585327	1049445	9499000	4083.32
2018	37	21.558	263568	1114361	10488211	3962.64
2019	37	21.079	138328	1105648	8470000	4063.8
2020	37	20.142	82164	1105691	8280000	4046.4
2011	38	26.43	5771884	1357878	10445851	3654.28
2012	38	28	7206786	1357882	11123567	3214.72
2013	38	31.7	8430476	1357860	11936598	3560.7
2014	38	32.705	8852030	1357979	11712452	3567.96
2015	38	27.643	5845316	1357348	11646927	3618.3
2016	38	22.766	2349774	1360697	7667098	3657.6
2017	38	21.834	2661263	1343024	7771000	4112.92
2018	38	20.077	2571494	1391911	8230867	4489.32
2019	38	21.043	2595932	1382803	7810000	4096.56
2020	38	18.526	2589173	1382926	8100000	4500.8
2011	39	26.8	6902509	851075	8886676	3177.5
2012	39	26.9	8532500	851885	10153733	3658.24
2013	39	31.8	10036544	853674	11072964	3739.56
2014	39	28.79	9125974	857629	10226035	3418.36
2015	39	25.78	5834554	866411	9849006	4008.9
2016	39	22.992	2802029	886086	7512352	4224.96
2017	39	19.664	1846834	931045	7870000	3754.02
2018	39	17.568	1345625	994037	8167389	4471.08
2019	39	18.174	1058010	1019701	7680000	4428.84
2020	39	17.024	881396	1023620	7790000	4344
2011	40	26.86	6679611	869740	11169266	3534
2012	40	29.2	8036988	869740	12427098	3575.68
2013	40	32.1	9521408	869740	13449310	3699.96
2014	40	32.803	9709623	869740	13639990	4058.24
2015	40	31.701	7821466	869740	13273292	4165.7
2016	40	29.269	3797753	869740	10328139	3885.12
2017	40	24.139	2881000	869734	10775000	4085.54
2018	40	22.571	2280611	908158	11924093	4129.08
2019	40	22.297	1871548	9207774	10730000	4477.2
2020	40	22.704	1583368	10039430	10720000	4540.8
2011	41	26.63	9107935	1542676	12246540	3628.24
2012	41	28	10850902	1619974	13811809	3376
2013	41	29.1	12711897	1715577	15131145	3535.62
2014	41	27.236	11612587	1834915	15460811	3618.96
2015	41	24.447	9062156	1985492	15137503	3668
2016	41	25.66	4101911	2177907	11562477	3656.88
2017	41	25.185	2101154	2427460	12705000	4248.34
2018	41	22.952	1399360	2693116	13467208	4534.16
2019	41	21.509	1093123	2887615	13280000	4503.72
2020	41	19.434	940798	3023262	13250000	4512.8
2011	42	19.57	3908783	484767	4802605	3478.82
2012	42	21.7	4980213	484767	5599635	3474.56
2013	42	22.7	5732327	484768	6151240	3504.6
2014	42	21.46	4340733	484771	6061578	3999.76
2015	42	19.256	2077740	484810	5255376	3878
2016	42	15.244	889792	485322	4078179	4128.48
2017	42	15.162	460944	491976	4091000	4192.1
2018	42	15.604	277650	537632	4459906	4068.28
2019	42	14.47	187854	541308	4880000	4680
2020	42	13.705	139010	541309	5050000	4516.8
2011	43	17.63	5065735	980627	8886669	3701.4
2012	43	18	5938076	980816	10004881	3289.6
2013	43	19.9	6963299	981408	10799909	3884.1
2014	43	18.539	7148333	983271	10146163	3576.8
2015	43	17.353	4543208	989146	10285818	3885
2016	43	15.775	1978142	1007828	6541758	3789.36
2017	43	16.882	1211065	1068832	7629000	4261.66
2018	43	16.777	994122	1183233	8697260	4528.08
2019	43	16.163	918228	1218819	8310000	4049.76
2020	43	17.531	889355	1220901	8380000	4268
2011	44	47.4	7943686	591536	11199202	3124.8
2012	44	46.9	9677209	620019	12449563	3810.56
2013	44	49.8	11376933	654229	13510562	3703.26
2014	44	48.321	11574017	695613	13039536	3652.96
2015	44	46.443	9830605	746086	12565377	3801.7
2016	44	44.21	6014213	808222	10071351	3700.08
2017	44	41.689	4119635	885537	10872000	3904.98
2018	44	41.338	3064655	965772	12165782	3893.48
2019	44	39.821	2431807	1025845	12810000	4057.56
2020	44	31.6	2029495	1069966	13040000	4002.4
2011	45	23.11	7465512	747127	8738428	3252.52
2012	45	23	9062128	747127	9753258	3468.8
2013	45	28.2	10444128	747127	10312722	3814.8
2014	45	25.357	6462606	747127	8672909	4056.2
2015	45	24.477	3974859	747127	7409003	4168.5
2016	45	22.83	1222429	747127	5880423	3918.24
2017	45	22.244	506667	747127	5945000	3920.52
2018	45	18.916	241143	747127	6166189	3820.52
2019	45	19.397	128959	747127	6400000	4295.46
2020	45	18.238	76087	747127	6630000	4091.2
2011	46	26.48	5958805	572274	8130202	3346.76
2012	46	30.9	7145666	605569	9206331	3835.52
2013	46	30.4	8203199	645338	10028603	3521.1
2014	46	30.275	8350033	693198	9935232	3803.24
2015	46	26.673	5001466	751283	8547329	4113.9
2016	46	24.34	2439102	822453	7165334	3931.2
2017	46	23.09	1495758	910589	7627000	4241.68
2018	46	21.84	1140788	1004138	8314297	4196.72
2019	46	22.332	981795	1075615	8430000	4606.68
2020	46	22.929	903457	1129395	8760000	4478.4
2011	47	22.22	4442788	780157	6500636	3132.24
2012	47	20.4	5467075	808369	7193325	3418.88
2013	47	27.2	6326423	838051	7751057	3581.16
2014	47	26.465	5448911	869296	7215505	3609.44
2015	47	24.796	1904461	902205	7201673	3577
2016	47	21.687	1780282	936885	6473518	4250.16
2017	47	20.15	1966970	973453	7179000	4351.2
2018	47	18.666	2009885	1012974	8127841	4025.72
2019	47	17.359	2019297	1056353	8070000	4333.68
2020	47	16.485	2021339	1102343	7700000	4292
2011	48	94.95	23566189	1772614	40030775	2340.5
2012	48	100	30709166	1799440	44566446	2187.52
2013	48	126.2	32575210	1837317	50031808	2172.72
2014	48	126.84	37463792	1891172	53424262	2053.6
2015	48	126.061	43274731	1968486	55300345	2689.4
2016	48	125.876	46590421	2080972	59864200	2568.24
2017	48	125.426	56046030	2247695	65810658	2609.24
2018	48	118.406	67391881	2431044	71757117	2831
2019	48	118.271	81000042	2541059	59040000	2587.26
2020	48	110.243	97314661	2593223	66380000	3136
2011	49	38.4	14912712	1302465	22080487	2073.9
2012	49	39.1	18998712	1314961	24300668	2316.16
2013	49	44.3	19293046	1331647	26174061	2213.64
2014	49	43.2	22583884	1354004	23795605	2387.48
2015	49	40.022	25429349	1384103	23941860	2356.9
2016	49	39.025	28048577	1424875	24535091	2723.04
2017	49	37.229	30587086	1480560	23318738	2910.42
2018	49	34.182	33011511	1538218	22102386	3039.24
2019	49	35.91	35304568	1573345	14170000	2649.66
2020	49	33.828	37454879	1591571	14530000	2443.2
2011	50	20.88	4578236	457776	9845977	2431.02
2012	50	20.5	5544057	463007	11228017	2467.2
2013	50	21.8	6409009	471098	12103434	2506.02
2014	50	21.78	7103143	483707	12103150	2552.04
2015	50	19.813	7998139	503581	12332487	2716
2016	50	19.244	8841900	535465	11938035	2719.44
2017	50	18.302	10729859	588001	10690638	2747.62
2018	50	16.339	13020867	649565	9443242	2382.6
2019	50	17.718	15800955	684119	7960000	2920.32
2020	50	14.054	19174509	697479	5270000	3143.2
2011	51	9.08	3711637	214591	5004925	2039.18
2012	51	9.1	4934200	223335	6051273	2522.88
2013	51	13.7	5016990	233742	7003010	2459.82
2014	51	13.021	5313782	246202	6903093	2346
2015	51	12.753	5983300	261224	7266404	2686.6
2016	51	12.711	6584698	279475	7652485	2561.76
2017	51	13.192	8203288	301849	6934248	2542.64
2018	51	8.904	10219510	324735	6216011	2646.32
2019	51	8.737	12730989	341699	4100000	2413.32
2020	51	7.796	15859307	354091	4300000	2959.2
2011	52	21	5478096	502614	7802319	2374.6
2012	52	21.5	7351401	502614	8811232	1953.28
2013	52	29.8	7578122	502614	10034500	2354.88
2014	52	28.959	8538657	502615	10084958	2284.8
2015	52	28.066	9640251	502596	10012129	2544.5
2016	52	27.461	10657295	502947	9475914	2819.52
2017	52	19.144	11560460	496407	8884457	2590.74
2018	52	17.102	12416152	561751	8293000	2489
2019	52	18.563	13219349	558095	7260000	2633.28
2020	52	18.258	13967130	558096	7490000	2834.4
2011	53	19.19	4099401	320332	5314342	1964.16
2012	53	18.9	5022326	318381	6430212	2512.64
2013	53	19	5066064	320488	6736447	2434.74
2014	53	18.308	5608031	318213	6752889	2121.6
2015	53	17.834	6314605	320671	6685521	2377.2
2016	53	17.02	6627200	318017	6966243	2322
2017	53	16.666	7035714	320885	6791671	2344.32
2018	53	14.487	7417505	317211	6617099	2691.92
2019	53	13.864	7771987	322134	5090000	3109.08
2020	53	13.631	8099213	317211	5090000	2905.6
2011	54	21.85	7614190	437012	13609668	2150.16
2012	54	21.6	9669287	442050	16054206	1982.08
2013	54	27.4	9882823	449381	16504848	2267.1
2014	54	26.515	11445246	460111	15962932	2462.28
2015	54	26.058	12864514	475957	16373003	2363.2
2016	54	26.392	14157342	499651	16516898	2812.32
2017	54	24.534	16028882	535722	15126454	2453.1
2018	54	20.801	18087183	575695	13736009	2286.08
2019	54	18.088	20343423	598786	7300000	2407.08
2020	54	19.407	22808708	608974	7530000	2697.6
2011	55	19.44	3444887	345006	5545757	2256.18
2012	55	20.8	4366341	351100	6155007	2226.56
2013	55	21.6	4801490	359422	6923486	2601.72
2014	55	21.592	5871375	370866	6861811	2167.16
2015	55	20.768	6599440	386751	6996822	2645.3
2016	55	20.732	7290400	409075	7001392	2428.56
2017	55	20.024	9271895	440973	6533226	2791.28
2018	55	18.133	11791704	475436	6065061	2516.36
2019	55	15.49	14996007	496789	4920000	2928.12
2020	55	12.353	19070656	507764	5100000	2964.8
2011	56	131.34	30119710	1527863	42421894	4844.68
2012	56	138.3	39499592	1603446	45502155	4917.12
2013	56	137.4	49400101	1690920	50170491	5190.24
2014	56	136.303	41759761	1792672	53400715	5235.32
2015	56	133.307	45956910	1911695	57512119	5534.2
2016	56	130.397	50400546	2051782	61016096	5617.44
2017	56	128.02	54171346	2217776	62571800	5612.16
2018	56	120.988	58075392	2386562	63004794	5867.2
2019	56	104.665	62107245	2518649	52490000	5578.56
2020	56	107.052	66261006	2623363	51840000	5659.2
2011	57	43.19	5372831	545612	10658065	3276.7
2012	57	32.2	6295428	581995	11760768	3831.68
2013	57	42.5	8013655	622117	12303980	3362.7
2014	57	41.556	7551019	666460	12093360	4054.16
2015	57	40.744	8316968	715575	12703250	3759.7
2016	57	37.649	9165212	770100	13253110	4011.12
2017	57	36.51	10875993	830777	13338300	3962.7
2018	57	34.929	12905209	892496	13401571	4131.36
2019	57	27.88	15311963	947495	11290000	4497.48
2020	57	25.892	18166296	998544	12000000	4572.8
2011	58	27.48	2001015	444641	5078321	3527.18
2012	58	27.4	2775408	444641	5823381	3666.56
2013	58	19	2974910	444641	5709117	3878.16
2014	58	24.536	2078051	444641	5160088	3910.68
2015	58	28.275	2402682	444640	5146868	4181.8
2016	58	25.773	2382644	444674	5183793	4113.36
2017	58	21.531	2409408	443111	5224600	4065.56
2018	58	19.241	2433811	479178	5351782	4402.68
2019	58	15.076	2456037	478354	5520000	3959.28
2020	58	13.588	2476261	478354	5720000	4660
2011	59	26.18	1406329	284150	3130593	3451.54
2012	59	25.9	1952488	296593	3582393	3613.44
2013	59	22.5	1700795	311532	3200142	3948.78
2014	59	19.959	859970	329590	2594613	3903.2
2015	59	19.877	900561	351588	2655736	3788.4
2016	59	18.844	960675	378623	2641031	4101.84
2017	59	18.53	953121	412189	2829100	3903.5
2018	59	16.392	946276	446828	2895770	3837.24
2019	59	16.908	940068	472467	3360000	4339.14
2020	59	14.032	934435	491046	3400000	4248
2011	60	14.95	3228880	476716	5029164	3298.4
2012	60	14.4	4388182	476716	5654312	3517.44
2013	60	16.2	4951000	476716	5551063	3475.56
2014	60	20.935	1500099	476716	4326831	3884.16
2015	60	13.725	1218325	476714	4333342	3740.1
2016	60	14.964	1298500	476771	4373971	4196.16
2017	60	13.721	1212007	475373	4629100	4240.94
2018	60	22.536	1148727	492834	5070075	4341.12
2019	60	15.136	1101795	492108	4760000	4657.38
2020	60	12.022	1066617	492109	4940000	4664
2011	61	55.5	10500012	2230395	37415389	3332.5
2012	61	54.1	13755055	2200178	40010695	3260.8
2013	61	53.1	15278933	2231698	41814993	3338.94
2014	61	53.057	9195635	2198838	40775057	3585.64
2015	61	52.02	5540883	2233116	29834587	3545.5
2016	61	51.675	5652597	2197382	26100031	4224.24
2017	61	50.795	6469049	2234659	26805200	4285.34
2018	61	49.171	6736451	2198766	28011583	4547.08
2019	61	46.918	6818869	2229572	25680000	4043.52
2020	61	42.667	6843808	2202560	23010000	4253.6
2011	62	19.03	1610661	200401	2296836	3476.34
2012	62	19.9	2181102	200403	2600327	3560.32
2013	62	19.3	2564943	200420	2844921	3332.34
2014	62	18.38	1326112	200520	2560255	4054.84
2015	62	17.398	1010069	201138	2481966	4157.3
2016	62	16.982	762998	204994	2512167	4039.92
2017	62	16.489	643003	230474	2581400	4393.38
2018	62	16.602	567694	334492	2741523	4409.52
2019	62	16.413	518477	354682	2990000	3964.74
2020	62	10.638	485352	354879	2940000	4404.8
2011	63	27.76	2933306	304607	6253089	3627.62
2012	63	22.8	3690400	304919	6682943	3649.28
2013	63	18.4	4863400	305727	7921480	3854.4
2014	63	17.768	4831163	307831	7659799	3646.84
2015	63	18.011	5338913	313346	8101676	3887.1
2016	63	16.629	5883482	328087	8450332	4303.44
2017	63	16.092	6314322	369557	9920500	4218
2018	63	24.073	6650614	441121	10120491	3912.48
2019	63	22.914	6908877	468643	7630000	4637.1
2020	63	16.399	7104863	471498	8120000	4239.2
2011	64	14.07	1206256	258455	3080590	3610.88
2012	64	13.6	1203043	259134	2989081	3520
2013	64	12.7	1916608	258173	2409883	3762.66
2014	64	12.624	1056134	259534	2142590	3794.4
2015	64	11.167	957854	257611	2126515	4169.9
2016	64	8.936	801137	260337	2166414	4130.64
2017	64	8.845	782830	256487	2288400	4100.34
2018	64	8.874	766757	265343	2503258	3983.92
2019	64	8.192	752612	249581	2310000	4485
2020	64	8.371	740140	264891	2060000	4607.2
2011	65	23.83	5797513	524946	9403461	3637.54
2012	65	23	7010858	524946	9810518	3784.96
2013	65	26.5	9910796	524946	12160742	3762
2014	65	26.38	11567196	524946	12640168	3949.44
2015	65	26.477	11103906	524946	13107000	4035.5
2016	65	25.395	12174398	524946	13681181	3957.12
2017	65	21.763	13221012	524946	13447300	3736.26
2018	65	19.871	14262905	503491	13027111	3988.48
2019	65	19.203	15293537	524946	8250000	4169.1
2020	65	18.916	16307096	524946	8320000	4128
2011	66	30.18	2132836	160120	3160451	3573.68
2012	66	31.4	2421292	175912	3660823	3765.12
2013	66	31.6	2434095	193801	3896462	3462.36
2014	66	31.343	2255898	214124	4213621	4054.84
2015	66	30.654	2544381	237279	4478252	3755.5
2016	66	12.042	2752803	263741	4708056	4272.48
2017	66	11.822	2956154	294075	4888500	3899.06
2018	66	22.068	3159807	325965	5051299	4228.64
2019	66	17.709	3362850	355438	5790000	4375.8
2020	66	13.185	3564434	383690	6150000	4327.2
2011	67	27.15	4184405	611059	9120937	3629.48
2012	67	27.6	4763707	619336	10579799	3400.32
2013	67	29.4	6853807	609155	11838630	3636.6
2014	67	27.964	6332980	621722	11902452	3658.4
2015	67	26.118	6969388	606277	12722076	3590.3
2016	67	26.748	7705753	625359	13163122	4235.76
2017	67	24.752	9961719	601936	13368400	3841.34
2018	67	25	12877091	624654	13595852	4129.08
2019	67	23.708	16644303	610136	11010000	4661.28
2020	67	23.36	21511852	618740	11500000	4656
2011	68	497.32	50642624	15227800	192000000	83787.4
2012	68	555.7	52513998	15227800	201800000	86241.9
2013	68	619	56441312	15227800	216000000	88672.3
2014	68	730.46	60129660	15227805	235700000	92388.2
2015	68	722.884	63493886	15227893	251200000	95401.6
2016	68	627.776	67516768	15229729	281800000	96092.6
2017	68	632.309	70711890	15267716	306300000	99435.3
2018	68	640.666	73809633	15666595	326800000	102743
2019	68	716.058	76803254	15685775	381600000	104584
2020	68	645.562	79687580	15685736	387000000	108561
2011	69	139.31	37572517	5185151	61455200	3573.68
2012	69	147.4	45584861	5185964	72015700	3201.28
2013	69	216.1	50937800	5188529	80117800	3617.46
2014	69	230	54307699	5196625	88207500	3681.52
2015	69	213.097	54259756	5222238	97207700	4026.4
2016	69	205.19	55335643	5303838	105000000	3940.56
2017	69	204.49	66077267	5569607	117200000	3856.14
2018	69	219.156	78899069	6064005	128200000	4504.52
2019	69	202.519	94202928	6215300	140300000	4282.98
2020	69	216.108	112500000	6223920	148200000	4723.2
2011	70	86.96	31691820	6322122	68801509	3495.56
2012	70	88.1	35811153	6326544	75681500	3669.12
2013	70	128.1	39735188	6336831	80701800	3392.4
2014	70	123.49	46107671	6360800	82053100	3417
2015	70	118.79	48885546	6416849	85182600	3984.4
2016	70	113.34	47936947	6549004	92100200	3802.32
2017	70	113.085	48470306	6866704	105100000	3834.68
2018	70	112.322	47984512	7328121	114400000	4257.52
2019	70	122.348	48426564	7508200	118500000	3990.48
2020	70	125.402	48023968	7532262	123700000	4484
2011	71	62.37	22010274	3595234	35516456	3501.76
2012	71	63.5	26858891	3592894	40165800	3692.16
2013	71	109.8	30901313	3596758	44358243	3602.94
2014	71	107.71	36715594	3590381	49639100	3727.08
2015	71	104.989	42661166	3600914	53198804	3790.5
2016	71	99.82	47973323	3583542	58085200	3848.4
2017	71	97.742	59771227	3612266	66059484	3708.14
2018	71	87.358	74470051	3520461	67552300	4389
2019	71	74.205	92782965	3711300	71510000	4223.7
2020	71	74.77	115600000	3538578	73200000	4524
2011	72	50.12	22232568	3999566	35809857	3653.04
2012	72	48.9	26215648	4010236	39698700	3456
2013	72	71.5	28501154	4030309	43609347	3348.18
2014	72	71.74	33100503	4068198	49018700	3646.16
2015	72	69.893	33989667	4140169	52731500	3819.9
2016	72	68.5	36050770	4278498	57738600	4314.24
2017	72	68.878	44445801	4550311	66184200	3849.48
2018	72	68.322	54794309	4897229	70502700	4030.28
2019	72	64.6	67550518	5058500	74010000	4169.88
2020	72	67.158	83274193	5095994	78050000	4617.6
2011	73	133.08	42799809	15296476	107200000	3651.18
2012	73	133.7	51425100	15297867	120100000	3699.84
2013	73	293.4	58221381	15293662	130200000	3856.38
2014	73	315.42	60539991	15306377	137600000	3597.88
2015	73	303.93	59654418	15267976	145000000	4123.7
2016	73	288.69	56484864	15384345	154800000	3616.56
2017	73	290.972	57605950	15035283	173200000	4138.82
2018	73	290.125	56591977	15624897	186000000	4053.84
2019	73	291.528	57507419	15444800	192400000	4211.22
2020	73	297.409	56679585	15456423	201700000	4374.4
2011	74	65.99	23783559	3280762	40802200	3346.76
2012	74	68.5	28864699	3311221	45586700	3527.68
2013	74	183.9	32987297	3357943	50388916	3447.84
2014	74	221.27	38963893	3430045	56526900	3917.48
2015	74	209.822	43760257	3542330	61483955	3735.9
2016	74	205.34	48119518	3719629	67682000	4269.6
2017	74	209.741	47997187	4005524	77346425	4215.78
2018	74	210.04	48110244	4333129	84270000	4231.68
2019	74	161.141	48005739	4515500	93830000	4538.04
2020	74	166.368	48102323	4590706	100400000	4622.4
2011	75	35.16	10431878	1824431	14105200	3437.28
2012	75	35.5	12808779	1792652	16034200	3736.32
2013	75	47.2	13501170	1825514	17854217	3451.8
2014	75	48.22	17165737	1791551	19658900	3694.44
2015	75	47.672	20773537	1826673	21606400	3569.3
2016	75	47.48	23851577	1790376	23764800	3787.2
2017	75	45.656	29294382	1827913	26403100	4406.7
2018	75	47.279	35978623	1785091	27717000	3857
2019	75	42.7	44187323	1836700	31390000	4481.1
2020	75	43.474	54267998	1784420	32770000	4181.6
2011	76	40.84	10205999	1601836	16900000	3472
2012	76	42.7	12479900	1602336	19209100	3541.76
2013	76	63.3	14530541	1603711	21558600	3329.04
2014	76	74.27	17957309	1607493	24553900	3663.84
2015	76	72.516	22032424	1617921	27450900	3594.5
2016	76	68.75	25351856	1646903	30480000	4128.48
2017	76	64.533	31341772	1729175	33288900	3734.04
2018	76	47.138	38746362	1865883	36012500	4386.72
2019	76	45.932	47899605	1912600	38710000	4626.18
2020	76	44.945	59214293	1916599	40250000	4401.6
2011	77	52.78	15869807	2727773	27713300	3705.74
2012	77	53.8	19408661	2727806	31200000	3221.76
2013	77	88.6	22176911	2727974	34755000	3696
2014	77	87.32	27513537	2728829	38356200	3417.68
2015	77	89.219	33728896	2733196	42125000	4097.1
2016	77	87.43	38828338	2755579	45760800	3876.48
2017	77	83.391	48297334	2872645	50826900	3881.3
2018	77	80.447	60074889	3209276	54870800	4184.56
2019	77	59.944	74723683	3276900	57020000	4201.08
2020	77	60.12	92943501	3278072	59530000	4340
2011	78	42.11	14754285	1777747	26303025	3135.96
2012	78	42.9	17836452	1857893	29332000	3662.08
2013	78	101.1	20251768	1944520	32520078	3767.28
2014	78	113.28	24166627	2038294	36979100	3988.2
2015	78	108.425	28568211	2139962	40168400	4143.3
2016	78	102.13	32886833	2250366	44493800	4160.88
2017	78	98.13	36777129	2370454	50649237	4380.06
2018	78	97.064	40513191	2489850	54661700	3963.4
2019	78	85.81	44051232	2594037	58500000	3936.66
2020	78	86.854	47361370	2689185	60480000	4764
2011	79	39.27	12269399	1908790	23114500	3220.28
2012	79	40.7	15006721	1974757	26304200	3610.24
2013	79	46.7	17531494	2048085	29272800	3336.96
2014	79	50.73	21423427	2129806	32524400	3618.28
2015	79	50.5	25410669	2221131	35024800	3627.4
2016	79	47.97	28734336	2323495	38338400	3740.4
2017	79	43.061	28258489	2438595	40103643	4405.96
2018	79	38.432	28665885	2552352	40500000	4318.32
2019	79	37.592	28316320	2643900	41270000	4265.82
2020	79	36.79	28615694	2720156	42200000	4095.2
2011	80	39.4	11976511	2158503	24226100	3186.8
2012	80	40.9	14545916	2232077	27016700	3767.68
2013	80	94.8	17641702	2313378	30069100	3579.18
2014	80	107.26	21973367	2403429	33708900	3822.96
2015	80	107.172	26937463	2503420	36879000	3836.7
2016	80	110	31558701	2614744	41017800	4209.12
2017	80	114.031	39263505	2739038	47445300	4093.68
2018	80	113.962	48846769	2861359	51076300	3928.44
2019	80	94.622	60765832	2960000	51330000	4040.4
2020	80	92.741	75589226	3042541	53130000	4266.4
2011	81	23.03	7889704	942208	13208278	3487.5
2012	81	24.4	10255630	1022463	15220300	3679.36
2013	81	54.4	12907454	1116809	17062756	3784.44
2014	81	51.68	15592162	1228476	19306800	3695.8
2015	81	51.853	18389684	1361614	21261900	3802.4
2016	81	48.58	20595815	1521613	23511200	3790.08
2017	81	46.795	25866863	1715543	26109401	4427.42
2018	81	44.116	32445478	1920504	27507200	4151.88
2019	81	41.112	40645582	2092200	30990000	4265.04
2020	81	39.689	50853911	2238515	32620000	4636.8
2011	82	264.3	31000218	6851229	70190579	3505.48
2012	82	281.9	37227544	6853034	78020058	3294.08
2013	82	282.6	42638732	6858154	83435193	3324.42
2014	82	293.442	49527010	6872691	92061633	3840.64
2015	82	288.561	55563183	6914068	100500000	3941.7
2016	82	290.135	58424194	7032725	113100000	3975.84
2017	82	287.022	68370721	7380288	126000000	3722.94
2018	82	279.188	79934396	7969558	135100000	4156.44
2019	82	286.545	93365378	8167003	153700000	4108.26
2020	82	292.354	109000000	8182855	161100000	4496.8
2011	83	171.8	23855072	5947267	60592409	3677.84
2012	83	174.7	29014258	5977615	65822064	3354.88
2013	83	171.4	34229529	6030185	71288672	3872.22
2014	83	171.706	39894626	6121703	76102816	3633.24
2015	83	166.833	45065771	6282401	80036103	3867.5
2016	83	151.863	49613931	6568779	86864911	3924.72
2017	83	161.282	59135548	7092306	98420600	4093.68
2018	83	150.826	70448524	7752759	107500000	4385.96
2019	83	158.146	83883028	8079226	119900000	4013.88
2020	83	164.794	99828803	8170175	124100000	4506.4
2011	84	111.3	17515175	3021812	34185315	3438.52
2012	84	111.5	21103395	3123306	36691842	3580.8
2013	84	103	26181629	3242605	40038617	3814.14
2014	84	104.691	30528120	3383503	43030460	3533.96
2015	84	106.564	34563858	3550809	46180766	3814.3
2016	84	104.603	39057352	3750693	51015586	4217.04
2017	84	119.11	34859009	3991164	54115700	4229.1
2018	84	107.356	36388744	4233012	60061616	3848.64
2019	84	99.931	35803283	4410769	66060000	3946.02
2020	84	33.044	36023276	4540254	68710000	4728
2011	85	79.05	14882661	4340509	26770874	3293.44
2012	85	79.2	16423109	4346394	28905730	3347.2
2013	85	79.8	19101518	4358903	31476636	3532.32
2014	85	80.076	22212077	4385554	33526045	3638
2015	85	80.911	25138180	4442625	35178068	4078.2
2016	85	80.546	27901555	4566145	38621104	4271.04
2017	85	79.134	32110871	4839624	43805200	4181.74
2018	85	75.258	36902340	5220618	48719836	3958.84
2019	85	73.969	42348713	5380258	53700000	4138.68
2020	85	73.361	48530782	5406876	55100000	4020
2011	86	41.43	8046706	1614940	15200553	3400.08
2012	86	47.1	9707282	1669580	16643045	3256.32
2013	86	48.2	10700473	1742808	18031501	3441.9
2014	86	49.429	12429184	1842041	19559985	3584.96
2015	86	50.058	14026428	1978448	20842666	3902.5
2016	86	50.226	15921759	2169445	22843743	4119.84
2017	86	50.38	18689093	2443329	24761300	3922
2018	86	47.373	21908247	2748017	27190675	3969.48
2019	86	48.977	25648032	2950204	31220000	4630.08
2020	86	51.428	29986947	3065194	32010000	4126.4
2011	87	125.18	14262594	2832326	33319960	3333.12
2012	87	130.7	17225646	3007966	36540321	3754.24
2013	87	135.5	20019855	3197148	39672887	3630
2014	87	139.737	23046833	3401088	42658839	3855.6
2015	87	138.625	25828403	3621122	44659653	3707.9
2016	87	136.825	28824824	3858724	47890304	3762.72
2017	87	120.247	27289031	4115520	50783700	4363.78
2018	87	115.06	27848695	4377184	54168952	4560
2019	87	102.947	27639853	4623663	57810000	4208.1
2020	87	108.551	27717105	4864520	60010000	4424.8
2011	88	57.7	8628258	2235584	24580703	3504.86
2012	88	88.4	11268026	2339254	27107675	3312.64
2013	88	90.1	13643582	2466142	29587771	3443.88
2014	88	96	15947862	2622711	32082030	3594.48
2015	88	94.428	18361601	2817745	34023399	3625.3
2016	88	92.662	20840146	3063388	36849362	4227.12
2017	88	76.491	24769565	3376777	38486200	4358.6
2018	88	86.975	29401434	3705731	41002319	4264.36
2019	88	69.533	34854228	3946681	45600000	4414.02
2020	88	70.832	41265157	4116510	47040000	4348
2011	89	19.34	5046266	970310	9196209	3294.06
2012	89	20.3	5661276	1025140	9722460	3436.16
2013	89	20.4	6707238	1091489	10565716	3499.32
2014	89	20.826	7821018	1172443	11150977	3529.88
2015	89	20.75	8820434	1272160	11461322	3535.7
2016	89	20.686	9817382	1396321	12515883	3632.4
2017	89	20.447	11400490	1552838	13312700	4252.04
2018	89	19.326	13224540	1717558	14705816	3983.92
2019	89	20.794	15323933	1842468	15740000	4091.88
2020	89	21.293	17737643	1935181	16390000	4037.6
2011	90	16.1	4760876	475274	7727535	3322.58
2012	90	17.7	5705986	292264	8531767	3356.16
2013	90	18.5	7500233	489494	9308493	3767.94
2014	90	45.2	9608783	283266	10152567	3884.16
2015	90	46.6	11347553	506000	10928459	4080.3
2016	90	46.99	13111370	273476	12411989	3851.28
2017	90	18.378	16526913	525234	12197800	3725.9
2018	90	18.138	20831937	239318	13166986	4189.12
2019	90	18.61	26258010	654955	13720000	4482.66
2020	90	18.703	33096969	226335	15120000	4634.4
2011	91	86.31	10078106	3071428	27544144	3339.32
2012	91	96.8	12425575	3071428	29112616	3377.28
2013	91	102.3	15078661	3071429	31533369	3550.14
2014	91	107.431	17659343	3071443	33873783	4028.32
2015	91	101.11	19960258	3071628	35538533	3812.2
2016	91	94.14	22726317	3074016	38986594	3630.96
2017	91	101.232	23214004	3105087	43882200	3943.46
2018	91	94.954	23020133	3295674	48746696	4039.4
2019	91	87.975	23096517	3312213	51340000	3928.08
2020	91	84.884	23066315	3312329	52630000	4104
2011	92	18.35	3584661	606091	7982174	3261.82
2012	92	18.9	4719756	612832	8941046	3379.84
2013	92	18	5704170	624426	9830769	3552.12
2014	92	17.783	6650781	644570	10517517	3493.16
2015	92	18.48	7515212	680195	11032922	3901.1
2016	92	18.436	8416456	745102	12102414	3669.84
2017	92	19.021	9965171	869518	12509200	4122.54
2018	92	19.012	11767467	1034544	13946650	4147.32
2019	92	19.508	13859329	1124048	14770000	4004.52
2020	92	20.534	16280972	1151567	15400000	4413.6
2011	93	97.74	33769652	1876558	36366000	2470.08
2012	93	115.6	39780828	1931841	41643400	2546.56
2013	93	144.5	46854411	2011066	46729100	2606.34
2014	93	145.012	53026372	2126123	51805600	2339.2
2015	93	143.867	58519010	2296337	56602700	2192.4
2016	93	148.018	65011693	2554674	62743777	2336.4
2017	93	151.39	82911160	2960923	70030500	2910.42
2018	93	183.289	105700000	3448296	78229061	2793
2019	93	170.907	134800000	3754592	94090000	2715.18
2020	93	172.991	171900000	3902401	100500000	2860.8
2011	94	32.99	13542133	1278469	16582420	1891
2012	94	36.5	17007935	1334669	18736339	2041.6
2013	94	42.2	20406501	1400066	20995271	2586.54
2014	94	43.904	23926406	1476552	23095488	2370.48
2015	94	44.466	27091936	1566516	24573234	2688.7
2016	94	45.68	30068978	1673000	26994385	2610
2017	94	44.744	38471504	1799925	29632800	2732.08
2018	94	52.933	49221724	1928581	32785317	2428.96
2019	94	46.246	62975502	2027286	36180000	2546.7
2020	94	49.803	80571901	2103646	37530000	3095.2
2011	95	20.32	6509186	703795	7802393	2057.78
2012	95	23.4	8727863	704250	8902164	2282.24
2013	95	26	10608899	705399	10078541	2562.12
2014	95	27.29	12441839	708301	11511949	2581.96
2015	95	26.936	10293725	715667	12530550	2227.4
2016	95	27.351	16664290	734568	13858228	2879.28
2017	95	25.738	21019704	784435	15506600	2325.08
2018	95	27.606	26513137	863161	17146560	2751.2
2019	95	27.749	33441855	892530	20570000	2752.62
2020	95	24.963	42180752	895698	20830000	3078.4
2011	96	37.26	5013435	831890	7095384	2401.26
2012	96	35.5	5236294	832231	7817510	2383.36
2013	96	35.4	8005251	832861	8193895	2084.94
2014	96	32.588	7552729	834024	7893187	2240.6
2015	96	33.012	9197254	836173	9010822	2671.9
2016	96	30.405	9549513	840153	9638395	2504.88
2017	96	29.312	9922999	847547	10601800	2692.86
2018	96	27.946	10182766	879515	11333064	2716.24
2019	96	26.585	10361559	955503	12960000	2446.86
2020	96	23.968	10483755	1024910	13370000	2400.8
2011	97	19.16	9496178	1748236	11441815	2091.26
2012	97	19.1	12011508	1759880	12320000	1955.84
2013	97	23.7	14316040	1776804	12928032	2024.88
2014	97	23.133	16747414	1801488	13331200	2057.68
2015	97	23.138	18598354	1837680	13653044	2307.2
2016	97	22.261	20646170	1891139	14937617	2477.52
2017	97	22.078	25518235	1970956	17100900	2427.94
2018	97	27.896	31539677	2057085	19181000	3020.24
2019	97	27.105	38981572	2105572	21110000	2436.72
2020	97	25.697	48178907	2126229	21870000	2901.6
2011	98	21.82	4500730	391009	5549156	2412.42
2012	98	22.3	5499090	418684	6205393	2471.68
2013	98	28.6	7005287	448597	7036634	2374.02
2014	98	27.541	8408397	480947	7596370	2447.32
2015	98	23.218	9252996	515955	7603904	2170
2016	98	21.466	9588824	553865	7990337	2651.76
2017	98	21.559	11535396	594942	9240100	2852.7
2018	98	20.143	13876462	637691	9851902	2593.88
2019	98	19.048	16691832	679930	10780000	2428.14
2020	98	18.058	20077440	722843	11190000	2920
2011	99	12.15	4127188	822740	5794100	2032.98
2012	99	12.6	5343037	824047	6213008	2433.28
2013	99	15.6	6502389	826120	6806000	2100.78
2014	99	15.691	7675973	829411	7163100	2273.24
2015	99	17.262	10629256	834648	9116000	2716
2016	99	17.079	11968783	843004	9573000	2404.08
2017	99	17.091	14904714	856403	11221000	2510.82
2018	99	18.101	18560643	896923	12223596	2345.36
2019	99	19.065	23113094	983000	9600000	2982.72
2020	99	16.933	28781861	1069715	10040000	3139.2
2011	100	26.51	8293701	607138	12157400	2193.56
2012	100	27.3	9720126	634593	13597027	2346.88
2013	100	34.9	11857153	669733	14182282	2277.66
2014	100	35.384	13947517	715195	15443170	2352.8
2015	100	33.441	13855788	774788	14174300	2393.3
2016	100	34.144	15219181	854160	15311776	2771.28
2017	100	33.056	16294843	961954	17088300	2450.88
2018	100	38.855	17332072	1079200	19175850	2536.12
2019	100	37.865	18325999	1162032	23810000	2459.34
2020	100	34.333	19273062	1215554	24680000	2559.2
2011	101	9.75	3700084	154885	3788148	1912.7
2012	101	10.3	4451697	168173	4249452	2256
2013	101	11.7	5250659	184799	4702965	2037.42
2014	101	11.407	5516702	205872	5071697	2066.52
2015	101	11.332	5524751	232978	5309000	2373.7
2016	101	11.576	5977143	268439	5768174	2638.8
2017	101	11.256	6549242	315736	6113200	2509.34
2018	101	12.098	7155346	368373	6779143	2805.16
2019	101	12.953	7795651	409888	8180000	2370.42
2020	101	12.012	8470222	441385	8500000	2647.2
2011	102	18.8	6901296	706616	8504891	2038.56
2012	102	19.2	8825883	797927	9707413	2558.72
2013	102	22.5	10757835	902876	10861431	2492.82
2014	102	22.954	12481572	1023750	12144000	2291.6
2015	102	23.749	14576039	1163256	13056964	2332.4
2016	102	24.468	16992134	1324610	14228257	2247.12
2017	102	23.87	22105378	1511635	16043900	2486.4
2018	102	31.341	28757073	1714739	18017496	2977.68
2019	102	33.384	37410034	1915805	29090000	2691.78
2020	102	31.644	48666289	2121456	30320000	2790.4
2011	103	30.51	4053709	604261	8531905	2041.04
2012	103	29.6	5148887	667573	9624981	1946.24
2013	103	29.3	6452575	743277	10624758	2355.54
2014	103	31.619	8051320	834532	11889663	2052.92
2015	103	32.275	10049810	945498	12674505	2545.2
2016	103	33.675	12926242	1081707	14018589	2764.8
2017	103	34.484	15227922	1250605	15711200	2260.7
2018	103	39.581	17413715	1433477	17595199	2697.24
2019	103	43.077	19434319	1590286	27050000	2844.66
2020	103	39.207	21261472	1726573	28050000	3196
2011	104	24.09	4800297	413775	8024267	1985.86
2012	104	24.9	6136899	452598	9149528	2156.8
2013	104	32	7732978	498011	10143289	2460.48
2014	104	31.908	9457973	551460	11405288	2554.76
2015	104	76.5	11333940	614780	12358259	2704.8
2016	104	77.5	12699776	690320	13518116	2424.24
2017	104	380.4	16461366	781111	14664500	2343.58
2018	104	30.863	21318986	877367	16302217	2992.12
2019	104	30.216	27586668	960248	19790000	2953.08
2020	104	30.432	35666886	1033338	20450000	2977.6
2011	105	72	5581107	417466	8210200	1860
2012	105	72.7	6872411	460290	9182000	2113.92
2013	105	73	8450393	508986	10102100	2187.9
2014	105	23.176	10038153	564524	10958100	2185.52
2015	105	108.869	9934653	628060	10164885	2183.3
2016	105	109.05	10750015	700973	11081469	2262.24
2017	105	117.941	13039976	784917	11680500	2314.72
2018	105	129.2	15790799	891788	12880538	2751.96
2019	105	131.38	19089629	1037547	16200000	2820.48
2020	105	24.776	23038990	1217446	16700000	2652.8
2011	106	16.54	3314787	291801	6266531	2393.82
2012	106	17.4	4302857	317034	7156572	2304.64
2013	106	22.1	5414925	348244	7910950	2120.58
2014	106	22.997	6508985	387300	8836299	2325.6
2015	106	23.384	7673005	436827	9426090	2795.8
2016	106	23.549	8748940	500583	10461044	2183.76
2017	106	23.925	10134533	584061	11497900	2450.88
2018	106	26.48	9904737	675947	12771945	2732.96
2019	106	26.662	9940241	749147	17490000	2733.12
2020	106	23.493	9934694	805946	18060000	2665.6
2011	107	8.06	2925956	491918	3724882	2370.26
2012	107	7.8	3747383	502997	4174466	2186.88
2013	107	10.7	4614756	516569	4622452	2554.2
2014	107	10.893	5380392	533274	5171690	2125.68
2015	107	10.716	6005372	553955	5447404	2268.7
2016	107	10.736	6525869	579732	5890196	2605.68
2017	107	10.501	7419978	612125	6243500	2382.06
2018	107	11.335	8417935	667046	6849253	2673.68
2019	107	10.912	9529361	760330	8320000	2589.6
2020	107	10.878	10764490	871306	8690000	2874.4
2011	108	51.6	6356704	761623	6714000	1928.2
2012	108	54.7	7370150	768546	7574700	1957.76
2013	108	56.3	8612473	780750	8428049	2044.02
2014	108	16.281	11401195	802460	9176300	2200.48
2015	108	16.043	12833637	841710	9714569	2541.7
2016	108	16.292	14142678	914682	10578243	2676.24
2017	108	17.18	15720478	1057144	11855600	2464.94
2018	108	20.914	17342580	1247308	13172047	2939.68
2019	108	20.964	18998119	1347564	15610000	2758.86
2020	108	22.39	20676391	1376533	16070000	2476.8
2011	109	128.07	27202827	3995125	37363796	3532.76
2012	109	143.7	32347772	4002182	42182887	3437.44
2013	109	142.8	38342181	4016957	46784951	3356.1
2014	109	149.17	43886168	4047982	51691647	4039.88
2015	109	156.277	48536112	4113539	56180844	4092.2
2016	109	156.827	51843601	4253865	61976395	3866.4
2017	109	158.772	63470864	4562487	70272259	4081.84
2018	109	174.229	77705097	4988890	78568123	3814.44
2019	109	176.193	95130645	5173240	93920000	4456.14
2020	109	156.114	116500000	5206235	100200000	4666.4
2011	110	110.5	11280872	1873455	25393132	3400.08
2012	110	118.1	13229846	1917364	28170697	3554.56
2013	110	130.3	13372572	1975266	30181565	3683.46
2014	110	133.907	15621577	2052200	32735772	3678.12
2015	110	136.77	18876528	2155415	34660288	4056.5
2016	110	139.151	21598097	2295621	37842662	3836.16
2017	110	145.994	25399524	2489140	42878396	3836.9
2018	110	155.591	29847873	2695890	47914131	3897.28
2019	110	126.903	35049385	2829763	59950000	4390.62
2020	110	126.703	41127100	2905137	63840000	4535.2
2011	111	34.02	6993255	1244475	10506159	3158.28
2012	111	37.2	9007135	1244475	12027880	3367.68
2013	111	46.6	11645376	1244475	13428623	3314.52
2014	111	49.057	14236819	1244476	15020721	3906.6
2015	111	49.7	17335974	1244461	16551618	3672.2
2016	111	51.963	19380779	1244904	18234281	4140
2017	111	54.141	24623980	1231746	20329208	4198.76
2018	111	56.408	31285299	1443751	22424134	4065.24
2019	111	45.146	39748191	1436084	25950000	3918.72
2020	111	43.561	50499777	1436092	26440000	4001.6
2011	112	23.79	9230331	1355645	12118142	3181.22
2012	112	25.3	10928616	1361081	13392862	3781.76
2013	112	24.1	13341251	1368744	14775868	3870.24
2014	112	24.079	16030831	1379569	16212064	3821.6
2015	112	24.521	19120197	1394902	17130478	3693.9
2016	112	24.013	21417227	1416701	18608197	3700.8
2017	112	24.354	26522963	1447863	21072680	4290.52
2018	112	25.05	32845437	1519964	23537162	4515.16
2019	112	25.21	40674503	1658127	26020000	4567.68
2020	112	26.801	50369040	1805333	27020000	4740
2011	113	173.95	15282332	4179703	42708864	3641.26
2012	113	174.9	19634212	4191894	47264953	3381.12
2013	113	163.7	24435088	4213829	52180021	3601.62
2014	113	157.142	28743268	4253424	57333576	3459.84
2015	113	150.563	34062486	4325312	61377139	4099.2
2016	113	149.592	37480062	4457190	66466294	4039.2
2017	113	139.911	46446005	4703658	75573031	4177.3
2018	113	144.687	57556224	5007371	84679768	4386.72
2019	113	129.281	71323405	5152525	99470000	4574.7
2020	113	118.301	88382789	5190050	101600000	4321.6
2011	114	45.69	10756488	1990719	17682006	3583.6
2012	114	48.6	14440850	1991538	20177971	3657.6
2013	114	50.6	17132640	1993831	22360244	3779.16
2014	114	52.939	20818569	2000257	25063612	3586.32
2015	114	55.173	25160808	2018336	27673767	3851.4
2016	114	56.001	28279268	2069761	31253456	4075.2
2017	114	56.703	35957971	2220618	35364902	4340.1
2018	114	60.637	45721480	2481094	39476347	4424.72
2019	114	51.732	58135775	2571124	47420000	4490.46
2020	114	48.262	73920473	2578588	45460000	4259.2
2011	115	25.07	6692368	1170992	8943055	3458.98
2012	115	25.8	8750287	1186770	9967580	3540.48
2013	115	24.3	11865857	1163350	11058215	3836.58
2014	115	24.513	14510679	1198397	12325593	3745.44
2015	115	24.816	17749466	1146580	13395148	3515.4
2016	115	24.697	16943968	1224593	14577378	3781.44
2017	115	25.453	17973251	1110247	16251254	4158.06
2018	115	24.496	18890706	1230831	17925130	4105.52
2019	115	23.966	19701592	1165297	19920000	3960.84
2020	115	24.496	20413187	1190702	20070000	4653.6
2011	116	34.4	7787481	1046634	12421544	3718.14
2012	116	34.5	9742588	1052947	13746498	3632
2013	116	34.5	12988738	1063240	14798988	3577.2
2014	116	30.353	15584504	1080102	16212107	3669.28
2015	116	30.562	19000647	1107946	17384535	4039.7
2016	116	31.361	21880416	1154514	18956670	4129.2
2017	116	31.622	28716172	1234020	21444810	3717.76
2018	116	33.498	37682635	1327500	23932951	3885.88
2019	116	30.425	49442421	1376416	26790000	4011.54
2020	116	31.593	64863738	1392711	28710000	4422.4
2011	117	17.68	4462696	917092	9301166	3516.02
2012	117	26.2	6137228	1008219	10777262	3343.36
2013	117	27.7	9100220	1111015	12387205	3816.78
2014	117	29.686	11311830	1227251	13760938	3546.2
2015	117	31.008	12584760	1359006	14873590	3768.8
2016	117	31.512	12251483	1508727	16231142	4026.24
2017	117	31.704	15034292	1679300	17829546	4060.38
2018	117	27.038	18419236	1892000	19427951	3869.92
2019	117	27.406	22529950	2174900	24520000	4619.16
2020	117	26.795	27514038	2518840	26190000	4710.4
2011	118	91.43	20223297	1303564	26888724	2108.62
2012	118	96.2	23930288	1365014	30005236	2049.28
2013	118	119.6	28968649	1442594	33360265	2181.96
2014	118	122.098	34342514	1541538	36679635	2405.16
2015	118	125.058	40000719	1669276	40000140	2426.2
2016	118	125.981	45402629	1836619	43549927	2579.04
2017	118	120.946	57292973	2059733	48148322	2868.98
2018	118	117.526	72296643	2300011	52746716	2534.6
2019	118	125.09	91228665	2471959	55960000	3071.64
2020	118	123.946	115100000	2586343	57460000	2911.2
2011	119	19.25	3944664	432923	5647106	2063.36
2012	119	19.3	4566908	435425	6282524	1996.16
2013	119	20.2	5387200	439728	6802847	2399.1
2014	119	20.073	6225413	447168	7382137	2058.36
2015	119	19.507	6908760	460156	7720557	2398.2
2016	119	19.242	7836443	483196	8401484	2563.2
2017	119	18.974	8442523	525206	8433733	2226.66
2018	119	16.513	8627194	577026	8465982	3007.32
2019	119	14.161	8681586	603417	9260000	2972.58
2020	119	14.524	8697448	611170	9570000	2685.6
2011	120	14.17	5772917	611308	6581538	2243.78
2012	120	14.1	7634171	612927	7330597	2243.2
2013	120	19.7	8301074	615396	7983294	2261.82
2014	120	20.198	9060922	619172	8649524	2144.04
2015	120	20.619	10267407	624958	9123871	2536.1
2016	120	21.006	11628647	633862	9982752	2276.64
2017	120	18.85	12266956	647649	10036628	2366.52
2018	120	16.668	12443956	686017	10090505	2996.68
2019	120	16.606	12491839	766059	9300000	2469.48
2020	120	16.114	12504707	849896	9630000	2779.2
2011	121	39.41	10065434	1037176	12564149	2069.56
2012	121	41.9	12063292	1110877	14201046	1925.76
2013	121	42.5	15077751	1198491	16017317	2084.28
2014	121	45.442	18122162	1303448	17799599	2306.56
2015	121	46.809	21199205	1430249	19026783	2378.6
2016	121	43.524	24285809	1584883	20961347	2849.04
2017	121	44.414	30757194	1775425	23981600	2810.52
2018	121	39.863	38951916	1976097	27001852	2591.6
2019	121	41.361	49328614	2136534	31210000	2742.48
2020	121	43.672	62467911	2265054	32410000	2573.6
2011	122	10.22	5998850	921477	7792129	2138.38
2012	122	11.4	6677350	926906	8303232	2336.64
2013	122	14.3	7041529	920552	8450692	2461.14
2014	122	14.07	7481948	927997	9002683	2565.64
2015	122	14.272	8225962	919284	9467964	2208.5
2016	122	14.421	9212150	929495	10361912	2797.2
2017	122	13.544	11325419	917549	10317678	2362.82
2018	122	11.549	13923076	935470	10273443	2441.12
2019	122	12.68	17116059	909252	9720000	3085.68
2020	122	12.735	21040692	936808	10010000	2456
2011	123	10.21	2768623	311116	4275959	2128.46
2012	123	10.2	3279948	329583	4821747	2040.96
2013	123	13.4	3939686	349528	5534700	2128.5
2014	123	13.91	4642315	371094	6069809	2137.92
2015	123	15.54	5315555	394438	6392614	2179.1
2016	123	14.724	6041635	419735	6953489	2190.24
2017	123	16.042	7048047	447182	7571638	2530.06
2018	123	15.707	8177730	479310	8189787	2914.6
2019	123	14.84	9439065	519012	9410000	2632.5
2020	123	12.55	10840194	564197	9830000	2960
2011	124	45.01	8196111	808930	13359972	2427.3
2012	124	48.8	10359054	910091	15084851	2003.2
2013	124	54.3	13308676	1024533	16733140	2352.9
2014	124	55.309	16087685	1154079	18435921	2159.68
2015	124	57.876	18922071	1300815	19738688	2193.1
2016	124	57.718	22055101	1467124	22071959	2488.32
2017	124	56.569	27953008	1655735	25072166	2727.64
2018	124	54.353	35405180	1864740	28072372	2378.8
2019	124	56.597	44815123	2089524	34740000	2653.56
2020	124	56.216	56689504	2335111	36450000	3176.8
2011	125	21.95	7392346	572825	8790619	2409.32
2012	125	22.9	9758961	616121	10062610	2405.12
2013	125	34.3	10646288	667062	11239013	2608.32
2014	125	35.956	12706414	727412	12421109	2545.24
2015	125	38.307	14869517	799447	13285198	2219.7
2016	125	37.316	17101622	886138	14613721	2337.12
2017	125	38.097	22129963	991400	16018006	2944.46
2018	125	36.039	28636392	1101926	17422292	2764.12
2019	125	40.501	37055279	1192364	20850000	2790.06
2020	125	37.926	47948617	1267442	21680000	2569.6
2011	126	34.07	7086935	1385232	10779820	2001.36
2012	126	35.6	7238279	1411996	12476000	1925.12
2013	126	42.3	11245778	1448190	13870708	2063.82
2014	126	43.215	13548527	1497492	15229911	2484.72
2015	126	45.912	15881419	1565290	16210204	2535.4
2016	126	45.839	18214270	1659699	17819520	2751.12
2017	126	46.194	24258930	1793373	19814032	2925.22
2018	126	44.139	32304344	1937509	21808544	2485.2
2019	126	43.794	43011010	2027884	26880000	2704.26
2020	126	44.03	57256901	2075481	27900000	2505.6
2011	127	23.91	5539033	425806	7425067	2283.46
2012	127	29.8	6614052	434920	8250400	1946.88
2013	127	36.6	7940981	449395	9406413	2458.5
2014	127	38.245	9572481	472727	10367713	2586.72
2015	127	38.958	10996711	511204	11051377	2454.2
2016	127	37.714	12513001	576939	12109070	2417.04
2017	127	35.804	14361696	695582	12966554	2271.8
2018	127	32.648	16429322	850342	13824038	2362.84
2019	127	34.421	18734298	942667	15110000	2581.02
2020	127	36.552	21295725	978295	15730000	3031.2
2011	128	31.16	8284593	864616	11105823	2152.64
2012	128	42.9	9792325	923348	12653897	2039.04
2013	128	42.9	11646829	992407	14013134	2080.98
2014	128	45.031	13433252	1074154	15502360	2480.64
2015	128	46.329	15602263	1171639	16508064	2333.1
2016	128	43.383	17902920	1288836	18177664	2703.6
2017	128	43.302	22842308	1430991	20176211	2570.02
2018	128	39.57	29100956	1579232	22174758	2486.72
2019	128	40.907	37019423	1698360	25130000	3105.18
2020	128	42.218	47023084	1795046	26240000	2937.6
2011	129	133.08	19343389	2762796	44062900	3300.88
2012	129	141.5	21860757	2762796	48036762	3267.2
2013	129	148.1	26383337	2762796	52301948	3511.86
2014	129	142.265	30634425	2762796	57705966	3413.6
2015	129	131.896	34984158	2762797	61002320	4062.1
2016	129	135.898	39743278	2762802	65361165	3932.64
2017	129	131.209	47774653	2762869	71516300	4269.8
2018	129	130.172	57417308	2843630	78565600	3814.44
2019	129	146.533	68992145	4143022	94430000	4242.42
2020	129	154.978	82883502	4388669	101400000	4539.2
2011	130	128.44	35025382	2651499	66156000	3630.1
2012	130	129	41539146	2815635	73021100	3408
2013	130	147.1	50278649	2999840	80066000	3307.92
2014	130	150.114	57660308	3207275	86921000	3858.32
2015	130	150.117	65556685	3441707	93000700	4064.9
2016	130	145.408	74547006	3707655	100100000	3873.6
2017	130	145.879	91361517	4010565	110200000	3899.8
2018	130	144.947	112000000	4318172	120000000	4205.84
2019	130	146.636	137200000	4578992	117400000	4274.4
2020	130	147.701	168200000	4808367	124000000	4441.6
2011	131	72	14992200	3199371	32802300	3555.7
2012	131	77.4	17433263	3199373	35572100	3456.64
2013	131	93.9	20784638	3199391	38012400	3673.56
2014	131	91.379	24045893	3199513	40297668	3590.4
2015	131	87.138	27315788	3200349	41302400	3908.8
2016	131	84	30997983	3206087	44120100	4197.6
2017	131	80.87	37069894	3245681	47713600	3741.44
2018	131	76.968	44330645	3384953	50683500	4354.8
2019	131	68.751	53012897	3405656	36420000	4100.46
2020	131	69.246	63394827	3405843	36730000	4680.8
2011	132	38.07	8237741	1311294	15616815	3406.9
2012	132	41.3	10446177	1311294	17029205	3438.72
2013	132	51.2	12382079	1311299	18306300	3944.82
2014	132	47.825	14300088	1311343	19801306	3920.88
2015	132	47.314	16259257	1311755	20310028	3782.1
2016	132	44.9	17885072	1315602	21426335	4009.68
2017	132	42.747	21621280	1352071	23036700	4357.12
2018	132	36.634	26137809	1538696	24023800	4015.84
2019	132	34.872	31597598	1559868	16940000	4380.48
2020	132	33.403	38197597	1559910	17330000	4744.8
2011	133	46.07	13239485	2003888	26763500	3504.24
2012	133	47	19629983	2098697	30006600	3464.32
2013	133	48.8	23321320	2204513	32502000	3589.74
2014	133	47.83	27082022	2322976	34304900	3996.36
2015	133	43.86	30846750	2456029	34506400	4034.1
2016	133	43.199	24725471	2605989	34796000	4164.48
2017	133	39.955	28637438	2775628	38143500	4379.32
2018	133	37.367	33168158	2945296	41524700	3947.44
2019	133	37.624	38415471	3084894	29160000	4649.58
2020	133	37.631	44492679	3203886	29810000	4264.8
2011	134	105.97	28838001	3884960	49068300	3459.6
2012	134	104.7	30439202	3934601	52813800	3800.32
2013	134	107.9	35381912	4007159	56138700	3687.42
2014	134	109.721	41010599	4113938	60020788	3922.24
2015	134	105.202	46671376	4272627	64460800	3717
2016	134	103.462	52972249	4511813	69256587	3729.6
2017	134	99.8	62303757	4879740	73435300	4244.64
2018	134	95.436	73159792	5292471	78325800	4128.32
2019	134	88.389	85768973	5531898	76530000	4165.98
2020	134	82.687	100400000	5636347	78160000	4641.6
2011	135	68.72	26040186	3020817	35418400	3530.28
2012	135	83.7	30129000	3274129	40124300	3575.68
2013	135	92.7	34299456	3550649	44207000	3387.12
2014	135	86.15	39690837	3852672	47860000	3657.72
2015	135	87.024	45167037	4182734	51705000	4050.2
2016	135	85.748	51125346	4543641	51706000	4238.64
2017	135	83.906	62986885	4938500	58549200	4286.82
2018	135	87.044	77599355	5362400	61567800	4133.64
2019	135	86.639	95600507	5805592	56890000	4123.08
2020	135	97.922	117800000	6275659	58720000	4596.8
2011	136	71.57	13916553	2361058	28966900	3359.16
2012	136	76.8	18097445	2367230	31893700	3701.76
2013	136	92.3	21883112	2379803	35015400	3808.2
2014	136	91.47	25381801	2405519	38000607	3512.2
2015	136	87.855	28910052	2458552	40131243	3967.6
2016	136	85.225	32789741	2569776	43018200	4183.92
2017	136	82.369	40208746	2811150	46367700	3947.9
2018	136	82.104	49305763	3145738	49305800	4145.04
2019	136	72.965	60460183	3296156	43700000	4278.3
2020	136	78.551	74137145	3325048	44940000	4126.4
2011	137	65.74	14736990	1636962	23043100	3113.02
2012	137	68.2	17744843	1637952	25470100	3317.76
2013	137	77.9	19817769	1640454	27907000	3696.66
2014	137	76.357	22989585	1646781	30021852	3494.52
2015	137	73.172	26182397	1662855	31583900	3930.5
2016	137	69.292	28996178	1704112	33167900	4299.84
2017	137	67.243	34304401	1812812	35783900	3918.3
2018	137	50.346	40523781	1983766	36515300	4439.16
2019	137	49.57	47799891	2047233	26640000	4619.94
2020	137	50.068	56299739	2054201	27660000	4525.6
2011	138	56.57	11885611	863372	21109500	3668.54
2012	138	56.8	13142096	888418	23378600	3324.8
2013	138	56	19237131	920153	25496900	3336.96
2014	138	56.364	22293655	960657	27903400	3643.44
2015	138	57.614	25437242	1012814	30015700	3934
2016	138	58.68	28793526	1080716	32122000	4287.6
2017	138	57.507	31500721	1170307	35129100	4228.36
2018	138	51.316	33664313	1264283	36414800	4477.92
2019	138	47.931	35358696	1328103	29640000	4597.32
2020	138	49.121	36665837	1367881	30180000	4272
2011	139	21.42	8806891	931962	12140800	3399.46
2012	139	21.8	9223776	1024645	13525700	3313.28
2013	139	32.1	10690473	1138007	15001600	3348.18
2014	139	31.057	12347482	1278153	16118700	3741.36
2015	139	31.001	14078065	1453470	16708000	3852.8
2016	139	31.059	15977773	1675676	18024900	3875.76
2017	139	31.554	19749425	1961422	20088800	3718.5
2018	139	30.178	24391707	2275527	22021700	4550.88
2019	139	30.246	30100990	2535454	19490000	4256.46
2020	139	30.302	37116887	2749216	20060000	4617.6
2011	140	63.11	11869314	4325693	27704500	3396.98
2012	140	72.2	20166590	4325693	30128100	3377.28
2013	140	101.1	24315946	4325693	33368100	3713.82
2014	140	94.962	28259900	4325702	35698000	3767.88
2015	140	93.881	32191857	4325856	37631700	3856.3
2016	140	92.396	36033246	4328627	40267500	4315.68
2017	140	87.86	45767219	4378608	43301100	4218.74
2018	140	81.428	58130331	4844029	47178000	4388.24
2019	140	71.126	73832610	4871823	46000000	4512.3
2020	140	72.134	93775801	4871837	48050000	4113.6
2011	141	38.48	11536588	1118897	19507100	3322.58
2012	141	41.7	14016167	1167209	22305600	3360
2013	141	57	16866146	1232249	24605900	3862.98
2014	141	57.236	19613424	1321015	25960800	3803.24
2015	141	56.341	22379062	1444306	27509400	3846.5
2016	141	55.489	25377827	1619456	29329900	3831.12
2017	141	54.627	30797187	1875580	31416600	3918.3
2018	141	48.461	37350756	2167721	33803000	4471.84
2019	141	41.068	45271026	2367089	30220000	4633.2
2020	141	40.741	54837129	2483061	30790000	4372
2011	142	38.33	10411093	2501831	19194200	3604.68
2012	142	39.5	12607449	2501838	21467500	3653.12
2013	142	48.4	15110871	2501885	23658700	3798.96
2014	142	47.91	18331313	2502204	25164000	3571.36
2015	142	47.63	21008238	2504380	26636200	4045.3
2016	142	47.29	23575733	2519231	28591800	3866.4
2017	142	47.014	28270353	2622638	30135500	3725.16
2018	142	43.914	33840192	3017122	31521500	4403.44
2019	142	41.024	40436854	3078439	22600000	4503.72
2020	142	41.202	48236101	3078793	23170000	4203.2
2011	143	41.63	10106949	11437218	18175833	3383.96
2012	143	43	12627342	11454575	19877262	3247.36
2013	143	52.4	15171758	11411692	21557271	3854.4
2014	143	51.577	17488622	11518048	22767060	3983.44
2015	143	52.543	19902379	11256786	23553298	4127.9
2016	143	50.607	21565714	11914052	24701013	4155.12
2017	143	46.897	24484645	10353925	26011400	4390.42
2018	143	43.146	27646439	12675211	26405200	4265.12
2019	143	42.891	31052971	11798998	24570000	4618.38
2020	143	44.845	34704385	11896499	25080000	4572
2011	144	39.9	5522880	1650527	15565200	3105.58
2012	144	41.9	5582559	1655620	17873557	3498.24
2013	144	50.1	8107695	1666128	20500100	3432.66
2014	144	50.296	9407035	1687916	22221900	3480.92
2015	144	51.997	10733477	1733556	24009600	3980.2
2016	144	52.214	12182062	1831185	25602400	4224.96
2017	144	52.509	14753510	2049252	28258100	3835.42
2018	144	48.853	17847699	2362367	30787800	4495.4
2019	144	45.634	21566730	2504578	34100000	3950.7
2020	144	48.141	26031811	2531400	34830000	4005.6
2011	145	136.66	30025000	5435329	49798455	2357.86
2012	145	162	35612211	5435331	55497869	2073.6
2013	145	192	44002102	5435321	62019000	2115.96
2014	145	197.36	52596482	5435367	67769890	2104.6
2015	145	198.573	62880031	5435166	73115210	2688
2016	145	200.854	69986438	5436046	81139666	2568.96
2017	145	207.555	87016182	5432187	91937800	2464.2
2018	145	187.935	108200000	5603221	101400000	2775.52
2019	145	189.244	134500000	4856500	115900000	2357.16
2020	145	213.99	167200000	5166695	120000000	2480.8
2011	146	39.11	5847947	888953	10724197	2202.24
2012	146	40.9	7382644	891741	12070542	1989.76
2013	146	47.7	9416764	897069	13635447	2367.42
2014	146	47.301	11356337	907292	14920564	2235.84
2015	146	48.941	13245172	927061	16058404	2445.1
2016	146	53.749	13516862	965863	17551002	2822.4
2017	146	52.143	17022586	1044213	18875500	2622.56
2018	146	39.054	21437445	1149334	20022269	2655.44
2019	146	37.519	26997174	1197557	23640000	2814.24
2020	146	37.355	33998630	1208315	23720000	2988.8
2011	147	59.96	18605440	3965229	27027571	1905.26
2012	147	61.1	22940171	3967153	29811236	2039.04
2013	147	72.8	25889782	3971547	31407596	2178.66
2014	147	72.69	29810966	3981588	32845734	2127.04
2015	147	74.776	35369646	4004587	34690273	2359
2016	147	75.388	40826848	4057550	38201075	2183.76
2017	147	73.039	45667400	4181000	42901900	2336.18
2018	147	68.367	49832562	4354348	46407821	2479.12
2019	147	68.327	53338779	4422312	50350000	2450.76
2020	147	69.732	56240233	4432107	51280000	3024
2011	148	49.87	8151661	1956946	14846148	2452.72
2012	148	51.8	10049914	1956946	14957963	1978.24
2013	148	57.3	12317679	1956948	15568788	2486.88
2014	148	57.247	14491677	1956940	16371717	2423.52
2015	148	55.866	16031338	1956970	17057781	2719.5
2016	148	54.995	17327371	1956849	18251414	2775.6
2017	148	54.295	18797066	1957345	19946600	2510.08
2018	148	49.221	20201626	1938670	21352232	2919.92
2019	148	49.569	21532174	2022199	23730000	2664.48
2020	148	47.837	22782829	1983858	24560000	2589.6
2011	149	50.16	9253479	2115769	14866057	2284.08
2012	149	51.1	10805335	2220715	15668969	2391.68
2013	149	57.2	13286167	2114015	16836494	2301.42
2014	149	58.893	15725776	2222589	17918143	2341.92
2015	149	58.951	18309845	2112202	18844808	2366
2016	149	57.49	20748515	2224530	20298494	2281.68
2017	149	52.568	23263427	2110328	22498500	2317.68
2018	149	52.568	25767323	2228780	23932238	2830.24
2019	149	49.244	28231715	2105163	22290000	2828.28
2020	149	47.63	30632400	2229925	23000000	2529.6
2011	150	18.58	3395130	341715	5005192	1913.32
2012	150	19.2	4156747	365993	5457806	2387.2
2013	150	22.4	5120077	392287	6221183	2022.9
2014	150	23.542	5885029	420787	6821975	2266.44
2015	150	23.472	6924256	451699	7172528	2413.6
2016	150	23.288	8090568	485256	7717894	2490.48
2017	150	22.51	9837004	521710	8276500	2735.78
2018	150	16.082	11960389	559918	8619013	2764.12
2019	150	17.689	14542074	598129	9890000	2447.64
2020	150	15.462	17680966	637300	9810000	2408
2011	151	46.84	11295236	1967782	14894078	2471.94
2012	151	46	13803174	1970342	16197714	2106.88
2013	151	72	15611456	1976154	17660960	2131.14
2014	151	72.389	18419300	1989385	19179974	2632.96
2015	151	68.592	19272118	2019692	19750287	2688.7
2016	151	66.343	20068608	2090075	21669705	2442.24
2017	151	60.988	24760185	2258749	23577600	2467.9
2018	151	51.994	30543421	2508130	25265535	2546
2019	151	47.648	37671130	2610233	29180000	2362.62
2020	151	46.269	46454404	2625150	30140000	2669.6
2011	152	37.77	9463966	2108039	14426241	2051.58
2012	152	39.8	11202148	2109716	15513469	2466.56
2013	152	49.4	13740388	2113385	17073608	2070.42
2014	152	49.374	16235342	2121425	18443139	2502.4
2015	152	50.337	18799513	2139101	19260785	2795.1
2016	152	54.246	21980084	2178240	20950796	2476.8
2017	152	54.009	25104335	2266279	22801000	2340.62
2018	152	35.482	28446403	2387292	23714983	2376.52
2019	152	38.481	31994132	2436469	27610000	2934.36
2020	152	33.659	35733089	2444097	21240000	2456
2011	153	32.53	6121274	525568	8973433	2197.9
2012	153	33.6	7389623	550359	9896987	2518.4
2013	153	41	9418889	583136	11304789	2630.76
2014	153	40.903	11157830	627047	12536056	2050.88
2015	153	40.882	13052767	686867	13283410	2755.9
2016	153	41.493	15232828	770083	14495555	2351.52
2017	153	41.224	18080377	888933	15854700	2397.6
2018	153	33.903	21407865	1022799	16544700	2633.4
2019	153	33.969	25286768	1116020	15810000	2871.18
2020	153	31.717	29797667	1172948	16500000	2624.8
2011	154	32.77	8970397	975931	15887419	2080.1
2012	154	33.1	9383960	980616	17161891	2060.8
2013	154	44.2	13711138	989322	18775574	2550.24
2014	154	45.48	16372267	1005595	20872312	2263.72
2015	154	45.201	19310816	1036336	21711562	2658.6
2016	154	48.783	22637868	1095563	23777133	2690.64
2017	154	47.799	29137912	1213912	26329200	2258.48
2018	154	43.44	37502971	1374274	28306218	2521.68
2019	154	42.37	48267772	1451086	28310000	2854.02
2020	154	40.483	62120247	1471734	34490000	3092.8
2011	155	24.58	4481450	593742	7517001	2026.78
2012	155	25.3	5267853	593742	7971238	1938.56
2013	155	30.2	6482943	593742	8615355	2548.26
2014	155	30.947	7732958	593742	9411601	2513.28
2015	155	33.181	9085333	593742	9928496	2338.7
2016	155	33.757	10605145	593742	10819257	2197.44
2017	155	36.12	12449980	593742	11650400	2363.56
2018	155	36.12	14555942	593724	12366633	2862.92
2019	155	26.889	16950290	766824	15780000	2545.14
2020	155	24.363	19661806	766820	15740000	2787.2
2011	156	26.8	7490674	1161029	10304485	2062.12
2012	156	26.2	9255442	1162126	11273204	2227.2
2013	156	27.9	11380263	1159766	11920868	2377.98
2014	156	28.532	13275671	1164852	12400597	2379.32
2015	156	27.36	15387698	1153930	12510383	2593.5
2016	156	25.068	17731244	1177573	13258631	2208.24
2017	156	23.219	20276496	1127262	14474200	2485.66
2018	156	21.35	23000342	1193219	15281244	3018.72
2019	156	20.95	25892570	1166602	14440000	2538.12
2020	156	19.66	28941065	1170889	14510000	2908
2011	157	84.37	14763928	1720997	22023132	2360.34
2012	157	83.5	17211100	1724370	23407260	2547.84
2013	157	88.1	20913972	1731710	24992201	2014.32
2014	157	93.91	24869136	1747739	26755709	2271.88
2015	157	95.941	29111971	1783023	28668156	2232.3
2016	157	94.683	33954889	1862029	31149653	2451.6
2017	157	89.411	38511732	2045653	33453000	2844.56
2018	157	77.4	43169626	2314663	35667734	2288.36
2019	157	71.064	47877850	2429827	38150000	3042.78
2020	157	67.474	52588916	2448435	39260000	2625.6
2011	158	41.99	8273513	1815932	13083722	2384.52
2012	158	45.8	10234987	1911245	13972750	2053.12
2013	158	55.5	12467850	1812380	15382197	2597.1
2014	158	62.461	14938866	1915134	16976370	2358.92
2015	158	70.204	17172466	1808559	18121623	2347.8
2016	158	77.084	19911662	1919335	19891538	2662.56
2017	158	82.306	25968551	1804449	21955500	2692.12
2018	158	69.167	33864245	1937560	23890346	2455.56
2019	158	68.23	44155884	1777354	29110000	2784.6
2020	158	65.899	57569078	1947451	29260000	3052
2011	159	43.82	10529865	747423	12576828	2437.22
2012	159	46.2	11975174	788262	13973205	1980.8
2013	159	60.7	14472831	834564	15811632	2546.28
2014	159	62.153	17231747	887271	17573375	2390.2
2015	159	63.111	20238833	947528	18777440	2787.4
2016	159	63.165	22177021	1016737	20378010	2573.28
2017	159	61.948	22794288	1096623	21945100	2530.06
2018	159	52.607	22931540	1204658	23877965	2768.68
2019	159	52.659	22961663	1362130	27580000	2974.14
2020	159	52.53	22968256	1552227	28050000	3012.8
2011	160	46.08	8517666	552270	14074894	2311.36
2012	160	47.5	9312200	585401	15747181	2030.72
2013	160	66.2	11515508	627961	17906548	2308.68
2014	160	68.93	13754367	683359	19920815	2656.76
2015	160	70.399	16072996	756620	20896975	2377.9
2016	160	72.495	18621524	855376	22638615	2214.72
2017	160	69.066	21805261	991604	24597000	2845.3
2018	160	59.929	25419560	1143339	26872100	2988.32
2019	160	63.589	29504641	1254231	31980000	2825.16
2020	160	62.423	34102132	1328531	32670000	3123.2
2011	161	44.79	7472046	781630	12447731	2279.12
2012	161	46.5	8175793	816223	13735463	1930.88
2013	161	61.8	10149010	860914	15420210	2081.64
2014	161	69.08	12144177	919298	16912964	2303.84
2015	161	73.648	14497842	996628	18070960	2148.3
2016	161	71.578	16927128	1100803	19729881	2457.36
2017	161	74.665	20578216	1244102	21750400	2841.6
2018	161	65.018	24984381	1401023	23703300	2398.56
2019	161	59.058	30294910	1510794	27420000	2889.9
2020	161	57.895	36687206	1580099	28590000	2974.4
2011	162	189.77	42551621	3881166	67622000	3272.98
2012	162	191.9	50160766	3937176	80038200	3446.4
2013	162	198.5	59745272	4022180	90512700	3482.16
2014	162	202.344	69625338	4152327	100700000	3442.84
2015	162	207.277	76808855	4354213	109100000	3732.4
2016	162	213.259	70397912	4673559	119100000	3735.36
2017	162	219.903	69619599	5193651	134100000	4225.4
2018	162	209.774	68917638	5803372	148500000	3984.68
2019	162	214.422	68283943	6154628	162200000	4650.36
2020	162	176.356	67711385	6297301	156200000	4265.6
2011	163	31.68	5974465	737579	9259600	3391.4
2012	163	32.1	7364077	783524	10409500	3603.2
2013	163	33.4	9476850	839289	11420300	3424.08
2014	163	33.37	11494951	907578	12185600	3823.64
2015	163	32.076	13519279	992056	12281000	4032
2016	163	30.741	13508339	1097775	13055500	4055.04
2017	163	30.726	16779331	1231823	14794000	4150.66
2018	163	29.976	20842041	1374055	15873300	4318.32
2019	163	29.974	25888015	1483155	17670000	4597.32
2020	163	28.847	32155121	1565089	16410000	4672.8
2011	164	47.78	4869153	605641	8512500	3294.06
2012	164	55.1	6539517	637803	9556800	3820.8
2013	164	60.9	8535174	675090	10805900	3928.32
2014	164	62.4	10403233	718550	12008200	3561.16
2015	164	64.098	12255078	769502	13001200	4060
2016	164	66.316	13238101	829623	14291500	3782.88
2017	164	67.952	16405004	901064	16323200	4319.38
2018	164	68.829	20329144	973936	17478200	4242.32
2019	164	69.307	25191493	1031253	20130000	4467.06
2020	164	33.957	31216255	1076914	19150000	4220.8
2011	165	65.64	11576203	1824566	21406900	3226.48
2012	165	70	15570340	1866007	25088900	3378.56
2013	165	85	20239227	1913684	28180700	3775.2
2014	165	87.78	24710429	1968699	31322100	3835.88
2015	165	93.44	29213819	2032390	33848000	3917.9
2016	165	94.258	31911462	2106401	37093600	3644.64
2017	165	87.662	36329434	2192764	38571700	4085.54
2018	165	87.722	40969662	2277791	40641800	4085
2019	165	83.401	45799175	2340514	44610000	4205.76
2020	165	45.056	50783460	2387144	42610000	4080
2011	166	52.68	10979530	1025704	21322200	3261.2
2012	166	70.6	15382337	1055552	25019600	3504.64
2013	166	84.9	16966359	1094365	28140200	3613.5
2014	166	96.346	24482900	1145261	31292600	3822.96
2015	166	99.228	29217800	1212711	33821200	4070.5
2016	166	100.995	31886444	1303299	36945100	3706.56
2017	166	101.497	40002511	1427019	40649000	3874.64
2018	166	104.529	50184024	1559469	43097900	4486.28
2019	166	111.48	62956527	1647645	48130000	4676.88
2020	166	47.119	78979270	1699786	46020000	4454.4
2011	167	18.99	3288600	351287	4908900	3254.38
2012	167	20	4427438	385080	5603900	3649.92
2013	167	20.4	5671854	422215	6309400	3874.86
2014	167	20.82	6870800	463029	6866400	4058.92
2015	167	21.551	8062140	507896	7300100	3787
2016	167	22.094	8532581	557231	7978200	3906
2017	167	22.162	9535013	611488	9059200	4075.18
2018	167	22.582	10599662	671500	10053000	4286.4
2019	167	23.336	11724640	738200	11400000	4588.74
2020	167	9.537	12907602	811640	10050000	4426.4
2011	168	37.51	5608077	670076	9425900	3540.2
2012	168	36.5	7612458	691331	10852600	3593.6
2013	168	38.1	9784961	718677	12026100	3307.92
2014	168	38.296	11901452	754159	13105900	3914.76
2015	168	38.692	14045815	800686	13884600	3597.3
2016	168	39.484	15314587	862503	15210000	3911.76
2017	168	39.69	18633453	945983	16641700	3986.38
2018	168	40.707	22616484	1035028	18478900	3955.04
2019	168	41.351	27385054	1095263	20340000	3964.74
2020	168	22.817	33080482	1132023	19060000	4659.2
2011	169	65.38	7299154	665995	9581600	3678.46
2012	169	70.9	9403087	733709	11051600	3301.12
2013	169	79.7	12153490	808563	12389300	3354.78
2014	169	80.618	14829271	891335	13547200	3446.92
2015	169	81.513	17623514	982891	14572000	3979.5
2016	169	82.594	18994300	1084198	15766900	3962.16
2017	169	83.415	24303119	1196327	17422300	4229.1
2018	169	83.947	31071986	1320633	19129000	4266.64
2019	169	83.98	39695867	1458436	23010000	4248.66
2020	169	37.536	50674784	1609851	21940000	4728
2011	170	34.42	7737115	714456	10431100	3387.68
2012	170	36.7	9954907	741422	11960200	3243.52
2013	170	41.6	12874028	778264	13349300	3435.3
2014	170	43.27	15710897	829269	14804900	3725.72
2015	170	42.78	18538888	901117	15905000	4106.9
2016	170	42.412	20016728	1004653	17267500	4297.68
2017	170	40.973	21121769	1158361	19221800	3984.9
2018	170	37.709	22061559	1334297	20821800	4164.8
2019	170	37.737	22853476	1451518	25160000	4336.8
2020	170	37.447	23515820	1516558	23690000	4132.8
2011	171	36.57	7877600	536662	10451100	3364.12
2012	171	36.3	10603334	602650	11928800	3299.2
2013	171	44.5	13655737	677081	13325500	3678.18
2014	171	65.66	16575874	761079	14591500	3957.6
2015	171	63.767	19584000	855918	15892400	3873.1
2016	171	67.533	20416500	963051	17261700	3765.6
2017	171	78.315	26091619	1084132	19218500	4255.74
2018	171	78.732	33339955	1225956	20352000	4466.52
2019	171	79.12	42596433	1397834	23230000	4036.5
2020	171	53.063	54415890	1599202	21700000	4273.6
2011	172	20.86	5496904	494890	6520100	3163.24
2012	172	22.2	7393136	498888	7609900	3212.8
2013	172	23.6	9530031	506363	8721100	3694.68
2014	172	23.478	11487500	520480	9642500	3708.72
2015	172	23.296	13496167	547622	10300700	3929.1
2016	172	22.974	14382904	601579	11079300	3902.4
2017	172	22.513	15205305	715717	12348600	3981.2
2018	172	20.556	15037032	887256	13624200	4214.2
2019	172	21.04	15070560	973027	15950000	4266.6
2020	172	20.255	15063844	997985	15250000	4392.8
2011	173	12.13	3844829	212096	5179900	3152.7
2012	173	13.2	4897349	227335	5905200	3443.84
2013	173	15	6285864	245798	6619400	3876.18
2014	173	14.416	7688097	268372	7234500	3689.68
2015	173	13.989	9076825	296264	7852600	3538.5
2016	173	14.84	9742661	331131	8521800	4246.56
2017	173	14.461	12361553	375296	9357200	3714.8
2018	173	12.808	15684144	422498	10111900	4247.64
2019	173	13.364	19899443	459582	11620000	3986.58
2020	173	13.562	25247207	488310	10970000	4060.8
2011	174	121.91	35102425	1983556	56193285	3351.1
2012	174	124	40119564	2041701	63999097	3767.04
2013	174	130.3	45933871	2125122	71531346	3922.38
2014	174	131.797	54357478	2246416	78248074	3902.52
2015	174	130.462	63632944	2426071	85101328	3735.2
2016	174	120.932	66933188	2699085	93569088	3695.76
2017	174	123.318	78068297	3129032	102100000	4404.48
2018	174	119.447	90977120	3636932	110000000	4431.56
2019	174	136.848	105900000	3959312	115700000	4007.64
2020	174	142.587	123200000	4117128	121400000	4472
2011	175	40.66	8490458	1125866	15642651	3563.14
2012	175	42.2	10534569	1186681	17613222	3338.24
2013	175	45.5	15053294	1121837	19494317	3925.02
2014	175	45.296	18370955	1191234	21610147	3749.52
2015	175	46.474	19421056	1117258	23351075	4093.6
2016	175	45.641	23458016	1196450	24884543	4074.48
2017	175	44.369	27877076	1112056	25300100	4114.4
2018	175	40.291	32983041	1191239	26315423	4461.96
2019	175	42.646	38857110	1129502	30030000	3956.16
2020	175	43.135	45586281	1179158	31060000	4588
2011	176	30.33	6501778	782691	11241443	3186.18
2012	176	32.3	8938614	804369	12823929	3552.64
2013	176	35.4	12149177	833081	14430649	3923.04
2014	176	49.93	15033511	871450	15705611	3840.64
2015	176	43.64	18053990	923308	17030972	3737.3
2016	176	47.245	19382197	994433	18667869	4069.44
2017	176	33.307	19614759	1093832	20052500	4162.5
2018	176	34.27	19672008	1201821	21613580	4306.92
2019	176	33.828	19686022	1272431	22580000	4542.72
2020	176	32.484	19689448	1312796	23430000	4526.4
2011	177	55.36	8027901	798126	17342967	3515.4
2012	177	56.6	8917744	872535	19577018	3476.48
2013	177	57.8	14372975	954258	21694404	3801.6
2014	177	56.404	17670126	1044048	23965488	3661.8
2015	177	54.048	21259283	1142741	26015749	4170.6
2016	177	53.514	22821813	1251263	28530158	3602.88
2017	177	52.113	28232575	1370640	29215200	3734.78
2018	177	46.244	34925889	1506885	30460279	4090.32
2019	177	50.013	43205700	1667754	33730000	4451.46
2020	177	51.19	53447975	1851125	35090000	4105.6
2011	178	35.06	5621014	445093	9072264	3538.34
2012	178	34.9	7616052	483328	10284120	3644.16
2013	178	37.2	10299862	528229	11300386	3879.48
2014	178	39.08	12677749	581314	12616104	3681.52
2015	178	38.233	15225968	644525	13869988	3541.3
2016	178	37.44	16276438	720383	15302577	4029.84
2017	178	37.477	20555173	812183	16275300	4033.74
2018	178	36.379	25958392	909180	17826481	4389.76
2019	178	38.21	32781534	990653	21520000	3923.4
2020	178	42.133	41397645	1060369	22510000	4262.4
2011	179	48.86	9039865	1038756	18994920	3189.9
2012	179	48.9	10660492	1056766	21999170	3610.24
2013	179	52.9	14853493	1082250	24355050	3515.16
2014	179	52.04	17901290	1118596	26693384	3645.48
2015	179	48.351	21547095	1171006	28862800	3856.3
2016	179	46.904	21844198	1247744	31008720	4273.2
2017	179	43.004	26291458	1362506	31197300	4083.32
2018	179	41.316	31643641	1490077	34110068	3953.52
2019	179	50.659	38084781	1567246	37800000	4665.96
2020	179	48.014	45836314	1603954	40020000	4404
2011	180	36.88	7116690	535754	18111879	3625.14
2012	180	39.6	9566700	587663	20385039	3277.44
2013	180	42.4	12841600	647995	22649358	3449.82
2014	180	42.14	15477200	718498	25141545	3539.4
2015	180	41.36	17365009	801357	27090169	3870.3
2016	180	41.735	20069315	899328	29538202	3641.76
2017	180	42.351	25078901	1015908	30998500	4263.14
2018	180	43.329	31338345	1139420	33942030	4130.6
2019	180	47.269	39159326	1247789	36240000	4410.9
2020	180	44.209	48931210	1345599	37500000	4616
2011	181	9.03	1451639	162736	2980421	3671.64
2012	181	9	1255724	171931	3389855	3786.88
2013	181	8.9	2108360	182573	3656506	3742.86
2014	181	9.2	2508977	194953	4100187	3703.96
2015	181	8.674	2649767	209442	4477004	3959.9
2016	181	8.637	3057042	226507	4930990	3799.44
2017	181	8.782	3742999	246744	5382400	4073.7
2018	181	8.454	4582059	267532	5789155	4523.52
2019	181	9.888	5608212	284035	5520000	3966.3
2020	181	9.323	6862952	297328	5560000	4545.6
2011	182	27.97	4807348	558770	8836303	3629.48
2012	182	28.1	6251406	566792	10202773	3503.36
2013	182	29.4	8423740	578785	11231297	3847.8
2014	182	28.743	10306416	596866	12531471	3819.56
2015	182	26.556	12238012	624456	13544119	3915.8
2016	182	26.933	13156800	667314	14931802	3826.08
2017	182	26.773	16097236	735665	16102200	4081.84
2018	182	24.678	19662366	814561	17583780	3816.72
2019	182	26.888	23977812	860321	17920000	4563
2020	182	26.772	29192980	879523	18530000	4476
2011	183	31.33	10110391	997035	13463756	3245.7
2012	183	34.1	10983975	1001396	15172679	3244.16
2013	183	36.1	14740568	1009070	16855232	3946.8
2014	183	36.536	18145593	1022637	18725768	3963.04
2015	183	35.916	21689817	1046809	20120654	3894.8
2016	183	35.918	23273626	1090474	22041285	3867.84
2017	183	36.313	28765415	1171284	21781900	4085.54
2018	183	35.467	35496695	1271268	23918696	4299.32
2019	183	37.334	43734185	1320617	24110000	3983.46
2020	183	38.415	53799115	1334171	25030000	4710.4
2011	184	30.04	5932687	447417	9453949	3258.72
2012	184	31.3	5713052	495252	10595951	3783.68
2013	184	32.1	7483667	548471	11754466	3409.56
2014	184	32.65	12105533	607708	13014528	3714.16
2015	184	32.3	14518671	673676	14181762	3584
2016	184	32.613	15584366	747178	15658072	4112.64
2017	184	33.533	19638552	829113	16526500	4021.9
2018	184	32.105	24723666	921233	18056499	4123.76
2019	184	33.672	31095752	1025483	20170000	4435.86
2020	184	34.692	39072912	1142065	21080000	4370.4
2011	185	27.62	4083296	563268	8456310	3605.3
2012	185	29.1	5427673	590521	10010673	3597.44
2013	185	28.8	6009465	624101	11176674	3663.66
2014	185	28.446	8513543	665843	11812366	3642.76
2015	185	26.417	10080045	718265	12732479	3823.4
2016	185	26.311	10818776	784895	14003368	4103.28
2017	185	25.144	10896825	870783	14012800	3723.68
2018	185	25.341	10896458	961591	15132689	3945.16
2019	185	27.776	10896460	1027994	16170000	4481.88
2020	185	28.332	10896460	1074410	16720000	4238.4
2011	186	28.75	4252470	1238066	8472625	3321.96
2012	186	29	5819096	1238087	10026518	3742.08
2013	186	30.4	7875746	1238184	11181729	3714.48
2014	186	30.31	9389378	1238640	12108581	3657.72
2015	186	29.119	11083853	1240781	12916626	3897.6
2016	186	29.733	11999232	1250870	14001393	3774.96
2017	186	29.306	15177055	1299290	14118100	4289.78
2018	186	28.704	19196430	1425955	15404137	4279.56
2019	186	29.882	24280206	1453289	16410000	4419.48
2020	186	31.073	30710238	1453843	16800000	4114.4
2011	187	310.24	34122000	5538274	124200000	4936.44
2012	187	326.9	37583868	5964963	135500000	4995.2
2013	187	324.6	44545508	6427013	154200000	4967.82
2014	187	326.398	48895026	6927547	167100000	5161.88
2015	187	320.313	54059522	7469983	181000000	4949.7
2016	187	325.234	57035860	8058058	195500000	5544.72
2017	187	329.17	65031299	8695865	215000000	5600.32
2018	187	348.645	74094303	9369013	228600000	5402.84
2019	187	400.218	84360058	10055838	236300000	5914.74
2020	187	419.364	95979897	10770846	250200000	5931.2
2011	188	32.13	4454169	697758	8168058	3231.44
2012	188	34.8	5074450	745919	9064760	3701.76
2013	188	35.7	6398948	803669	10100737	3303.96
2014	188	35.03	7467416	873491	11134897	3518.32
2015	188	33.953	7016692	958697	11499806	3669.4
2016	188	33.516	7020936	1063758	12183920	3815.28
2017	188	31.999	8209187	1194808	12452600	4146.96
2018	188	31.273	9597740	1333393	13439110	4478.68
2019	188	30.738	11220224	1442539	13180000	4441.32
2020	188	28.955	13115892	1527902	13530000	4682.4
2011	189	263.71	21363882	8538128	115100000	4602.26
2012	189	280	23144319	8551528	129500000	4761.6
2013	189	457.4	25010091	8572119	145000000	4643.1
2014	189	458.476	27174226	8603793	160000000	5121.08
2015	189	459.965	32983076	8652596	175000000	5027.4
2016	189	456.233	40781638	8727978	194900000	5667.84
2017	189	463.794	46440630	8844861	224900000	5395.34
2018	189	486.489	52835464	9172307	242200000	5793.48
2019	189	495.609	60055093	9839910	269300000	5754.84
2020	189	505.271	68198367	10509198	276700000	6079.2
2011	190	67	6373858	1011297	14049305	3467.04
2012	190	65.4	7876184	1093988	15037642	3279.36
2013	190	74.6	9608944	1183735	16623757	3597.66
2014	190	75.281	11350492	1281163	18672129	3629.16
2015	190	74.272	7810227	1386957	20254111	3952.2
2016	190	73.123	13897545	1501864	22263708	3724.56
2017	190	76.198	16241494	1626700	26751800	4229.1
2018	190	77.602	18980679	1759926	29147350	4121.48
2019	190	76.078	22181731	1899061	34360000	4407.78
2020	190	84.382	25922508	2046406	34820000	4688.8
2011	191	35.58	4387416	1936070	12757412	3356.68
2012	191	53	6119167	1936273	14250138	3581.44
2013	191	55.5	7279796	1936878	15659049	3663.66
2014	191	55.036	10027279	1938683	17165113	3465.28
2015	191	54.714	12743177	1944075	18680251	3522.4
2016	191	57.454	15795263	1960246	20809729	3774.96
2017	191	59.624	18671201	2009276	23509700	3704.44
2018	191	58.951	22070483	2093623	25120504	4125.28
2019	191	52.395	26088288	2119914	26940000	4204.98
2020	191	51.455	30837099	2121688	27310000	4585.6
2011	192	60.68	19339593	6065068	65802823	3677.84
2012	192	65	21283257	6131864	66130223	3613.44
2013	192	174.2	23836462	6212104	70101725	3465
2014	192	173.574	26124462	6308712	74415994	4056.88
2015	192	170.039	30355217	6425334	80039186	3942.4
2016	192	171.723	35120393	6566564	86300002	3898.08
2017	192	165.162	42470599	6738234	93985300	3939.02
2018	192	163.33	51358432	6908450	99358845	4356.32
2019	192	151.639	62105418	7026511	107500000	4360.98
2020	192	151.314	75100285	7106605	108200000	4487.2
2011	193	54.87	7419441	1963386	18306373	3261.82
2012	193	53.3	8504108	2057079	18803941	3701.76
2013	193	59.5	10008418	2159092	20001764	3829.98
2014	193	59.919	11116497	2270368	20827636	3574.08
2015	193	58.286	13078743	2391976	22400243	3929.8
2016	193	59.536	15177723	2525139	24187806	4018.32
2017	193	56.713	17490755	2671250	26902500	3892.4
2018	193	64.324	20093302	2817757	29004073	4233.96
2019	193	59.014	23012559	2946423	31470000	4227.6
2020	193	58.634	26277174	3064144	32010000	4421.6
2011	194	42.86	4945991	1814464	17002272	3494.32
2012	194	44.4	5722768	1814464	18602206	3653.12
2013	194	50.3	7955763	1814464	20600069	3432
2014	194	51.678	10207624	1814464	22589897	3787.6
2015	194	51.03	13136856	1814464	23800243	3927
2016	194	52.317	15315995	1814464	25844327	4068.72
2017	194	50.866	18593480	1814464	28068800	4386.72
2018	194	53.505	22493318	1964299	30083928	4051.56
2019	194	45.848	27117598	2126527	30650000	4247.88
2020	194	45.83	32582232	2126527	31000000	4454.4
2011	195	35.2	2172831	687270	17453130	3612.12
2012	195	38.3	4273674	738535	19361785	3650.56
2013	195	44.8	6605279	794170	21601686	3911.16
2014	195	44.873	8505521	854591	23490313	4042.6
2015	195	45.662	10128306	920254	24456300	3584
2016	195	46.464	12627596	991664	26367435	3659.04
2017	195	49.358	14749532	1069381	29040700	3713.32
2018	195	46.344	16759228	1151803	30921768	3920.84
2019	195	49.589	18615562	1236283	32520000	4642.56
2020	195	49.59	20295274	1324567	32790000	4324
2011	196	30.03	7100299	1681965	13244142	3561.28
2012	196	31.8	8526039	1682006	14623503	3261.44
2013	196	40.7	10077778	1682105	16600720	3610.86
2014	196	41.754	11387298	1682349	18450647	3924.96
2015	196	42.781	13300331	1682944	19700100	3913
2016	196	42.347	13737439	1684396	20840190	3917.52
2017	196	39.287	16475127	1687944	21100100	4425.2
2018	196	38.618	19758198	1718075	22018012	3800
2019	196	35.113	23695256	1804408	22490000	4048.98
2020	196	36.062	28416529	1867848	23110000	4032.8
2011	197	84.75	10252067	3156445	20930808	3680.94
2012	197	89	12086803	3163162	23675499	3552.64
2013	197	86.1	14013040	3177113	26783541	3723.72
2014	197	91.845	16067089	3206192	30003674	3448.28
2015	197	91.858	18639306	3267245	31400306	4118.1
2016	197	96.092	20397056	3397364	34121671	4061.52
2017	197	98.764	24664476	3683458	38305800	4218.74
2018	197	95.129	29824417	4083826	41030532	3801.52
2019	197	100.614	36063483	4258822	41770000	4201.86
2020	197	103.018	43607285	4291078	42210000	4407.2
2011	198	24.48	1985711	679922	7075366	3537.72
2012	198	24	2301442	689706	7459800	3656.32
2013	198	29.5	2805022	704326	8000148	3459.72
2014	198	29.447	4075124	726351	8858389	3822.28
2015	198	29.318	5680620	759939	9597781	3609.2
2016	198	28.921	6503604	812081	10455668	3837.6
2017	198	29.13	7701410	895179	10754300	4204.68
2018	198	30.052	9119733	991057	11102133	3802.28
2019	198	28.824	10799153	1046715	11870000	4261.14
2020	198	29.367	12787715	1070120	12080000	4627.2
2011	199	15.76	2840515	530359	5505542	3590.42
2012	199	17.5	3329355	531267	6104079	3258.88
2013	199	24.9	4620909	532633	6717548	3841.2
2014	199	24.047	5009699	534690	7169931	4026.96
2015	199	24.009	5851981	537792	7620631	3899.7
2016	199	23.756	6524487	542481	8284882	3616.56
2017	199	20.402	6637953	549598	8509100	4297.18
2018	199	19.831	6531968	568315	9203183	4507.56
2019	199	18.178	6630855	605378	10800000	4646.46
2020	199	20.112	6538495	642859	11240000	4498.4
2011	200	24.59	2373723	833022	5792866	3233.3
2012	200	23.8	2785868	834162	6152596	3427.2
2013	200	25.4	3427305	835975	6803296	3302.64
2014	200	26.199	4532859	838860	7689506	3551.64
2015	200	27.073	5641350	843461	8100793	3514
2016	200	27.899	6522908	850816	8987162	4093.2
2017	200	28.103	7552687	862622	9461600	4117.36
2018	200	28.901	8612754	898403	10060027	4291.72
2019	200	27.23	9688381	973929	10800000	4439.76
[truncated: 791 more rows]

## Sheet: calculate DIGE
city	Internet penetration	Number of Internet-related employees	Internet-related outputs	Number of mobile Internet users	Level of development of digital inclusion
2011,1	37.955	0.0715702	3414.07	201.573	80.78
2	19.0877	0.00775425	1596.75	123.912	73.7	天津
3	16.7253	0.0110849	724.119	81.0358	59.25	石家庄
4	14.9702	0.00664376	587.893	114.504	61.74	唐山
5	18.0946	0.0130522	620.932	110.669	56.1	秦皇岛
6	7.85318	0.0106092	374.134	54.9357	45.38	邯郸
7	8.32167	0.0108363	383.933	51.0965	41.46	邢台
8	10.5769	0.00911218	511.789	63.8847	45.42	保定
9	8.79797	0.0147453	462.548	56.8828	47.19	张家口
10	9.0798	0.0153302	457.224	55.7975	44.82	承德
11	8.5551	0.00988061	501.027	70.9445	45.45	沧州
12	16.3087	0.0106248	776.948	104.545	62.22	廊坊
13	10.8262	0.013724	260.568	68.1159	39.48	衡水
14	24.5238	0.0173031	1068.78	111.063	70.57	太原
15	9.72389	0.00966297	639.31	54.3521	57.7	大同
16	17.2755	0.00537428	768.508	84.5084	54.3	阳泉
17	11.1072	0.00964712	297.296	68.7018	42.03	长治
18	11.5543	0.00831025	701.637	72.4736	56.57	晋城
19	7.76993	0.0116751	349.021	73.518	36.78	朔州
20	6.82088	0.0108758	545.54	65.4717	48.82	晋中
21	9.19296	0.0100763	258.999	63.4024	42.6	运城
22	6.86714	0.0163532	319.187	71.6866	40.6	忻州
23	8.6795	0.0114974	655.065	76.9575	41.03	临汾
24	6.39445	0.00738116	320.892	36.8294	46.9	吕梁
25	15.5402	0.0283426	1618.7	112.058	62.15	呼和浩特
26	10.3396	0.0168307	636.74	82.4436	61.18	包头
27	12.939	0.0139165	594.27	98.2255	57.3	乌海
28	5.00109	0.0116845	407.278	213.873	40.56	赤峰
29	5.52952	0.013754	323.543	80.4405	41.91	通辽
30	7.35145	0.0144207	985.082	129.886	63.43	鄂尔多斯
31	9.89275	0.011831	502.396	83.3321	38.39	呼伦贝尔
32	6.67559	0.0135227	385.118	65.2355	47.37	巴彦淖尔
33	3.54872	0.0202939	225.452	43.1787	25.8	乌兰察布
34	20.8325	0.0163907	790.232	121.973	71.56	沈阳
35	17.6186	0.0271403	1142.76	121.947	78.96	大连
36	15.7357	0.00769231	533.76	85.3925	55.92	鞍山
37	15.2643	0.00815314	498.873	84.1845	54.12	抚顺
38	16.6712	0.00908059	446.889	72.1776	54.54	本溪
39	13.0402	0.0197761	550.149	73.0153	49.06	丹东
40	15.0439	0.0126582	606.617	77.0386	42.35	锦州
41	14.7368	0.00863688	614.628	77.0064	52.27	营口
42	13.6431	0.0153296	442.926	74.1124	42.32	阜新
43	13.8418	0.00964265	636.968	79.1173	52.45	辽阳
44	13.4699	0.00485232	794.024	70.221	68.49	盘锦
45	9.07422	0.012116	381.925	55.6346	37.09	铁岭
46	8.63155	0.0113293	442.076	58.434	28.53	朝阳
47	9.80078	0.010351	419.019	67.8706	40.47	葫芦岛
48	12.7177	0.0232754	828.156	87.8433	54.54	长春
49	12.3866	0.0101563	585.49	95.7766	46.25	吉林
50	8.03556	0.0158046	420.522	64.7493	36.44	四平
51	12.372	0.0154185	506.522	70.4	44.82	辽源
52	10.7582	0.0161905	381.912	91.6195	46.57	通化
53	11.8132	0.0750391	400.669	69.1518	54.59	白山
54	6.35409	0.0114416	317.583	122.561	30.88	松原
55	8.87422	0.0118313	404.588	65.0074	38.54	白城
56	55.6011	0.0185016	730.135	85.674	64.23	哈尔滨
57	7.49769	0.0108821	243.384	55.4646	35.29	齐齐哈尔
58	8.72419	0.0101892	233.314	84.2245	47.69	鸡西
59	9.55496	0.00534759	931.608	88.4191	45.23	鹤岗
60	9.68307	0.012709	404.57	85.496	49.31	双鸭山
61	11.0724	0.0127928	373.981	83.3345	61.53	大庆
62	7.71203	0.0115607	304.798	61.2114	47.19	伊春
63	10.3792	0.0108069	458.802	87.8244	48.24	佳木斯
64	8.11704	0.010661	402.071	75.3182	43.65	七台河
65	13.0209	0.0146874	521.213	71.7066	46.62	牡丹江
66	7.75722	0.00331345	400.788	59.2726	27.03	黑河
67	4.00711	0.0154696	215.781	19.2078	26.74	绥化
68	37.389	0.0164884	2923.77	184.628	81.18	上海
69	34.8686	0.0223961	1326.82	137.464	79.76	南京
70	27.5272	0.0101196	1688.96	138.199	78.6	无锡
71	12.8664	0.00994068	403.734	69.8239	59.82	徐州
72	26.48	0.00857941	1487.02	124.439	78.45	常州
73	34.3351	0.00909228	2633.53	227.23	80.58	苏州
74	31.0516	0.00969844	747.298	101.349	71.18	南通
75	12.5582	0.0119454	531.548	72.7237	57.42	连云港
76	14.2309	0.0100392	416.438	47.025	59.14	淮安
77	14.6351	0.0104206	446.039	68.8303	59.16	盐城
78	23.1155	0.0132985	822.269	72.1763	68.16	扬州
79	16.6853	0.00713012	882.243	98.0066	72.64	镇江
80	19.2656	0.013198	608.876	72.7963	65.62	泰州
81	12.5065	0.0121581	349.762	62.5815	50.35	宿迁
82	32.762	0.0279985	1822.21	175.596	86.18	杭州
83	38.2941	0.0056461	1571.42	93.6017	81.77	宁波
84	26.3821	0.00727763	1094.16	103.196	81.83	温州
85	28.8103	0.00607211	1159.55	119.878	86.51	嘉兴
86	30.4323	0.00699976	984.052	123.367	77.79	湖州
87	30.4575	0.00367471	902.88	113.75	77.1	绍兴
88	26.1387	0.0114385	1289.5	80.7205	79.46	金华
89	16.1322	0.0134436	516.124	72.8401	67.99	衢州
90	27.2738	0.0149068	1076.35	128.134	76.74	舟山
91	19.1996	0.00753099	885.706	114.876	77.26	台州
92	15.9897	0.0179837	562.893	71.5639	74.03	丽水
93	24.9899	0.0124821	739.53	81.6188	71.58	合肥
94	17.4836	0.00666869	556.71	65.8199	57.03	芜湖
95	11.9781	0.00787402	294.071	49.5321	55.02	蚌埠
96	9.52687	0.003489	308.318	50.7134	50.92	淮南
97	11.8749	0.00782881	486.684	66.9641	57.1	马鞍山
98	10.1279	0.00641613	309.197	56.3345	47.48	淮北
99	10.5383	0.00740741	384.609	58.9892	63.69	铜陵
100	8.27058	0.0147114	314.673	50.2829	42.34	安庆
101	11.7032	0.0184615	323.234	65.26	59.15	黄山
102	10.7912	0.0170213	370.064	50.605	45.43	滁州
103	6.17168	0.00950508	272.566	30.1546	36.94	阜阳
104	6.94596	0.0107929	203.613	40.7564	35.41	宿州
105	6.43856	0.00277778	336.809	42.5028	35.28	六安
106	6.87678	0.0145103	201.076	33.7471	27.08	亳州
107	10.7955	0.0173697	319.442	56.8525	51.82	池州
108	8.03121	0.0116279	460.809	55.5047	56.03	宣城
109	22.5218	0.0128836	1102.06	101.543	77.62	福州
110	54.3281	0.00760181	804.209	112.774	80.28	厦门
111	23.0089	0.00676073	642.998	64.2802	67.55	莆田
112	14.6538	0.0138714	512.023	60.3475	60.87	三明
113	22.6359	0.00546134	753.259	90.6846	70.6	泉州
114	14.9652	0.00853578	607.713	77.4846	58.47	漳州
115	14.4201	0.0155564	478.449	64.4033	60.77	南平
116	11.613	0.00959302	692.708	60.4524	63.45	龙岩
117	14.0765	0.0175339	482.424	65.8147	63.67	宁德
118	21.4752	0.00382807	905.083	110.099	69.45	南昌
119	8.57837	0.00727273	100.852	72.8882	59.37	景德镇
120	17.7536	0.0141143	461.083	61.5081	51.2	萍乡
121	9.50934	0.00964222	434.471	61.2759	50.02	九江
122	12.594	0.0117417	522.228	58.1993	41.63	新余
123	12.208	0.00391773	420.631	57.041	46.79	鹰潭
124	9.44861	0.0119973	366.194	53.8179	48.38	赣州
125	8.19294	0.0154897	307.777	45.7053	36.31	吉安
126	8.20886	0.00675081	270.771	40.3299	42.13	宜春
127	7.89806	0.0125471	317.272	41.2136	40.72	抚州
128	7.0016	0.0137997	225.945	35.6401	38.28	上饶
129	26.876	0.0169071	813.848	99.4949	70.47	济南
130	24.2288	0.00373715	1056.23	112.86	73.48	青岛
131	16.9098	0.005	544.243	92.8669	59.58	淄博
132	10.4622	0.00656685	318.237	71.7935	47.75	枣庄
133	21.5901	0.0121554	633.871	90.672	61.31	东营
134	14.7254	0.00500142	500.707	100.901	65.48	烟台
135	13.3803	0.00538417	463.833	83.2088	55.52	潍坊
136	9.41779	0.00433142	306.135	65.1747	44.57	济宁
137	9.85344	0.00517189	306.543	70.1483	45.66	泰安
138	21.3554	0.00335867	606.202	105.162	64.65	威海
139	11.7992	0.012605	334.754	72.1176	49.22	日照
140	8.32192	0.0166376	458.418	66.2313	48.51	临沂
141	8.39993	0.0116944	261.241	62.559	37.77	德州
142	8.83544	0.0067832	240.013	53.853	43.78	聊城
143	15.7801	0.00480423	211.97	83.5014	50.95	滨州
144	7.32799	0.0047619	258.717	48.2178	32.36	菏泽
145	21.0563	0.00812235	1119.69	111.902	71.76	郑州
146	7.88163	0.00920481	300.254	42.1513	36.99	开封
147	11.3534	0.00683789	490.676	72.9377	56.86	洛阳
148	4.44137	0.00481251	311.476	48.4004	38.13	平顶山
149	8.11191	0.00857257	389.812	60.7478	45.12	安阳
150	11.7599	0.00430571	394.339	58.574	46.74	鹤壁
151	12.4116	0.00555081	526.782	64.4947	47.71	新乡
152	10.2218	0.00608949	447.522	61.4541	53.29	焦作
153	7.99731	0.00307409	311.949	49.1287	40.79	濮阳
154	8.89943	0.00366189	371.354	49.3524	43.14	许昌
155	9.4746	0.00406835	407.757	51.6462	42.56	漯河
156	10.3723	0.00485075	504.668	70.6738	52.02	三门峡
157	7.26347	0.00770416	279.251	35.9197	37.35	南阳
158	7.09977	0.00881162	262.494	53.1679	35.38	商丘
159	6.76158	0.00867184	267.23	41.9268	43.19	信阳
160	6.14297	0.0108507	209.028	28.0985	23.88	周口
161	7.08261	0.00714445	246.159	32.6645	33.27	驻马店
162	40.1015	0.0118565	1298.09	113.651	76.19	武汉
163	10.8039	0.00820707	569.781	69.9731	46.75	黄石
164	12.5897	0.02072	303.688	70.2342	42.57	十堰
165	14.1854	0.007922	500.441	70.1971	63.97	宜昌
166	10.532	0.00892179	359.409	56.1119	46.47	襄阳
167	12.2217	0.00579252	499.086	62.5411	45.25	鄂州
168	10.8595	0.013863	352.312	53.5475	43.74	荆门
169	7.7629	0.00749465	288.145	45.5077	44.36	孝感
170	9.60933	0.0119117	378.862	53.1311	48.38	荆州
171	8.55161	0.00902379	205.472	39.3501	41.19	黄冈
172	9.74501	0.00575264	270.704	56.4064	48.03	咸宁
173	9.41943	0.00494641	239.58	54.6261	41.05	随州
174	22.6064	0.0155032	915.944	136.838	79.34	长沙
175	11.1026	0.00983768	411.019	64.9745	53.88	株洲
176	11.9433	0.00659413	483.782	68.6393	56.63	湘潭
177	7.31961	0.00722543	321.326	43.4936	42.56	衡阳
178	6.1169	0.0148317	200.058	47.2213	38.46	邵阳
179	8.27807	0.0114613	351.634	54.7365	44.07	岳阳
180	8.01633	0.0151844	332.087	45.1945	42.63	常德
181	7.97625	0.0265781	350.754	45.5404	40.79	张家界
182	7.87485	0.0128709	371.387	42.3898	38.37	益阳
183	7.43534	0.0102139	308.347	56.3475	45.9	郴州
184	6.6597	0.0156458	159.233	32.4335	33.21	永州
185	7.39299	0.0166546	321.994	46.3759	35.28	怀化
186	6.51427	0.00869565	304.302	41.0028	40.5	娄底
187	39.9398	0.0198878	2100.39	215.115	82.11	广州
188	9.37522	0.0096483	458.59	51.2981	55.96	韶关
189	54.7107	0.0198324	4176.07	213.382	84.39	深圳
190	48.2075	0.0171642	2430.98	141.811	78.28	珠海
191	11.8753	0.0157392	616.677	78.9369	67.96	汕头
192	44.7954	0.0168095	1461.11	177.156	81.87	佛山
193	18.197	0.00619646	788.484	69.1186	69.56	江门
194	8.26449	0.0109659	408.221	56.9706	47.52	湛江
195	7.21384	0.0110795	409.581	32.3526	41.63	茂名
196	31.9724	0.011655	405.338	50.8955	52.24	肇庆
197	23.8532	0.00542773	850.793	122.408	69.23	惠州
198	7.69745	0.0155229	200.141	36.5553	46.29	梅州
199	7.48301	0.0177665	353.105	37.3906	48.85	汕尾
200	8.40853	0.0117934	388.896	31.6549	46.3	河源
201	9.21497	0.018548	424.599	50.4216	53.76	阳江
202	8.30864	0.0122346	433.136	52.5258	53.98	清远
203	43.2014	0.0100523	1522.15	167.884	78.29	东莞
204	40.7605	0.0153502	1043.37	144.234	83.1	中山
205	8.33942	0.0262172	491.564	66.5107	60.07	潮州
206	8.06753	0.0164859	517.456	64.8558	50.19	揭阳
207	8.52412	0.0109827	252.593	35.6973	59.09	云浮
208	17.9109	0.012181	759.161	80.1307	67.66	南宁
209	13.055	0.017853	608.29	66.1473	57.88	柳州
210	10.4161	0.0110884	474.216	55.478	59.31	桂林
211	8.83645	0.0121406	264.744	39.2582	50.72	梧州
212	11.4219	0.0118467	566.677	66.2775	62.24	北海
213	11.8509	0.00820513	749.322	74.3435	61.45	防城港
214	6.19655	0.0105263	286.708	32.3236	42.22	钦州
215	7.14715	0.00641026	231.601	30.3108	35.02	贵港
216	6.74311	0.0160027	292.128	35.1314	38.56	玉林
217	5.85305	0.0181624	309.956	41.4923	43.97	百色
218	6.15992	0.0132597	284.809	37.7282	43.45	贺州
219	5.97457	0.0115304	305.84	39.1841	27.98	河池
220	5.79198	0.00981997	217.6	39.2625	33.95	来宾
221	6.02372	0.00831025	304.197	43.8362	40.63	崇左
222	27.4058	0.0175599	1354.47	129.784	77.12	海口
223	14.1041	0.00934611	433.553	54.093	59.7	重庆
224	16.2221	0.00849588	864.063	93.901	80.2	成都
225	7.8875	0.0126582	108.199	50.959	49.94	自贡
226	15.4285	0.00506329	501.361	83.9212	52.63	攀枝花
227	8.17336	0.00981132	357.417	48.4493	46.31	泸州
228	10.4255	0.00896191	400.745	65.5339	56.7	德阳
229	9.23388	0.0116054	493.416	60.438	58.66	绵阳
230	6.36206	0.0307692	323.739	56.4247	40.68	广元
231	5.35971	0.00837321	141.448	40.7573	40.37	遂宁
232	6.52319	0.00800754	272.201	47.5358	43.11	内江
233	8.60753	0.0117104	418.846	65.3217	51.97	乐山
234	5.36931	0.011446	241.658	45.5131	41.19	南充
235	7.40867	0.0163728	332.141	48.3067	42.09	眉山
236	7.85467	0.00881786	354.656	57.7178	49.03	宜宾
237	6.6286	0.0180723	70.7876	36.683	42.46	广安
238	5.28239	0.0182312	221.478	33.2243	35.08	达州
239	8.34968	0.0218978	445.295	66.9897	43.68	雅安
240	5.31279	0.00698893	249.101	36.5588	25.77	巴中
241	4.44568	0.0102968	220.905	32.2326	45.44	资阳
242	17.8793	0.014506	920.207	124.656	65.63	贵阳
243	5.96627	0.00811542	390.772	52.85	21.26	六盘水
244	4.76345	0.00881459	381.846	45.6608	46.04	遵义
245	4.39862	0.00831025	326.677	46.7269	32.25	安顺
246	18.7702	0.014617	912.994	109.07	68.35	昆明
247	5.19896	0.00803093	266.344	54.8012	31.46	曲靖
248	8.58391	0.00618557	424.914	57.8947	52.21	玉溪
249	4.51676	0.00815558	152.817	52.1637	37.42	保山
250	3.41329	0.0087963	200.753	31.3206	30.7	昭通
251	6.72756	0.0116034	519.068	47.3185	56.21	丽江
252	4.81355	0.0113708	211.995	71.6439	62	普洱
253	4.87387	0.00758214	358.328	50.6025	30.91	临沧
254	26.2508	0.0331735	868.881	100.858	75.39	西安
255	8.94129	0.0167323	103.895	54.6082	49.97	铜川
256	7.71138	0.0101587	356.159	65.2088	49.34	宝鸡
257	8.0132	0.010286	370.778	55.409	54.12	咸阳
258	6.91518	0.00761808	316.15	55.3604	37.49	渭南
259	6.7763	0.0133056	376.539	47.4624	33.3	延安
260	6.34057	0.0144193	302.563	53.1284	48.81	汉中
261	6.3293	0.00892857	385.19	55.9428	46.1	榆林
262	5.31268	0.0143885	363.684	50.4785	40.94	安康
263	5.24409	0.0136888	264.623	41.7104	35.96	商洛
264	13.0005	0.00916555	885.874	100.643	66.56	兰州
265	5.20624	0.00648929	405.769	56.9008	40.33	白银
266	2.89497	0.0138462	285.82	52.2808	32.79	天水
267	2.21667	0.00572519	290.938	55.9167	31.32	武威
268	6.66921	0.00811542	385.684	55.5691	48.41	张掖
269	3.07296	0.00636042	268.24	45.0901	28.31	平凉
270	7.68718	0.00877193	142.129	93.9354	60.79	酒泉
271	3.6316	0.015544	125.431	42.9313	34.62	庆阳
272	1.55475	0.0109389	198.478	23.9927	19.53	定西
273	1.64195	0.00175901	223.524	30.0247	31.84	陇南
274	12.1326	0.019637	889.762	105.144	53.25	西宁
275	15.9345	0.0108557	940.573	109.735	67.8	银川
276	4.19001	0.0185387	560.399	57.8296	41.89	石嘴山
277	4.22031	0.00980392	488.97	68.6695	40.76	吴忠
278	4.81628	0.00587084	344.883	52.3322	23.1	中卫
279	14.854	0.0137999	926.223	111.151	67.95	乌鲁木齐
2012,1	40.0848	0.0733621	3761.19	224.162	135.73	2012北京
2	21.5465	0.011311	1609.69	131.226	114.74	天津
3	18.5019	0.0123484	833.231	89.0083	98.05	石家庄
4	16.5813	0.00857741	605.128	114.291	96.38	唐山
5	19.2308	0.0116418	687.308	100.618	95.14	秦皇岛
6	9.26392	0.0096124	419.873	62.5013	76.76	邯郸
7	9.49579	0.0091314	427.321	54.0457	80.22	邢台
8	11.9344	0.0080198	557.03	67.3577	87.68	保定
9	10.4611	0.0163772	481.134	64.2827	83.43	张家口
10	10.8782	0.0151515	483.348	63.4916	81.42	承德
11	9.79735	0.00935115	539.717	72.7297	80.38	沧州
12	17.7747	0.00997625	812.514	105.055	104.93	廊坊
13	12.2061	0.0120275	282.966	69.1456	78.36	衡水
14	27.6249	0.0152657	1177.68	116.282	116.45	太原
15	13.1497	0.0105381	690.338	55.8942	101.21	大同
16	20.4391	0.00724638	782.475	87.9145	86.85	阳泉
17	13.3889	0.00962025	352.101	77.8697	74.19	长治
18	14.6654	0.00795848	758.588	78.7443	91.06	晋城
19	8.52738	0.0122549	384.836	75.6196	75.87	朔州
20	8.15385	0.0104046	587.317	71.6585	89.51	晋中
21	10.5496	0.00853659	273.628	64.6756	78.92	运城
22	7.58065	0.0161417	363.871	73.8774	78.62	忻州
23	10.4647	0.0103275	683.462	85.5715	81	临汾
24	7.66802	0.00516432	463.426	43.6596	81	吕梁
25	18.2371	0.0271137	1822.48	120.921	110.24	呼和浩特
26	13.2908	0.0139594	647.342	88.3132	103.99	包头
27	15.4234	0.015534	664.964	105.073	98.15	乌海
28	6.28794	0.0115265	429.514	73.3781	76.63	赤峰
29	7.50469	0.0136546	357.874	83.5272	81.34	通辽
30	8.54701	0.0134529	1060.82	148.054	100.59	鄂尔多斯
31	12.7628	0.0130435	563.934	87.4737	83.06	呼伦贝尔
32	9.10552	0.0125786	470.739	72.6197	90.47	巴彦淖尔
33	3.48432	0.0222222	253.195	35.5401	76.22	乌兰察布
34	24.2826	0.0157377	811.34	137.348	111.57	沈阳
35	18.0556	0.0296861	1226.26	122.353	115.69	大连
36	16.6941	0.00688406	552.928	87.774	96.6	鞍山
37	15.9599	0.00873786	507.337	87.6106	91.61	抚顺
38	19.5822	0.00964286	499.347	80.4739	87.92	本溪
39	14.9688	0.0185874	540.17	77.6902	91.49	丹东
40	16.239	0.0133562	610.922	80.8694	84.36	锦州
41	15.738	0.0121429	691.229	78.7507	92.85	营口
42	15.6576	0.016129	466.686	77.1451	85.37	阜新
43	16.0843	0.00944444	662.945	82.8952	89.97	辽阳
44	16.3043	0.00511727	836.413	80.1786	99.41	盘锦
45	9.59629	0.0117391	388.22	60.9252	78.41	铁岭
46	9.98238	0.0106796	426.283	60.3764	72.86	朝阳
47	11.4286	0.0137255	536.707	70.2964	85.09	葫芦岛
48	15.4578	0.0219	896.94	103.092	98.89	长春
49	14.3918	0.00971867	609.276	78.1801	90.39	吉林
50	9.81267	0.0156098	466.586	74.3087	78.57	四平
51	11.4754	0.0153846	524	80.6557	81.8	辽源
52	13.3571	0.0227907	401.843	72.0837	82.09	通化
53	14.0735	0.0137566	406.927	76.1532	92.02	白山
54	7.93651	0.012037	341.184	72.4638	72.4	松原
55	11.5	0.0125	418.96	74.75	72.71	白城
56	16.2053	0.0190166	764.495	100.191	102.49	哈尔滨
57	8.04865	0.0136646	250.042	56.3665	75	齐齐哈尔
58	9.75847	0.0109489	266.509	87.7891	82.97	鸡西
59	11.9816	0.00540541	716.175	92.2949	90.41	鹤岗
60	11.3032	0.0152778	406.862	86.2633	86.95	双鸭山
61	13.2699	0.0134935	389.858	85.4105	98.25	大庆
62	11.5335	0.0140704	320.695	74.7045	84.22	伊春
63	11.5366	0.0109649	485.332	94.9494	81.64	佳木斯
64	9.82251	0.0198529	440.584	88.3377	77.21	七台河
65	13.8675	0.0186957	518.255	74.2989	81.46	牡丹江
66	9.83796	0.00541401	407.523	65.8218	77.29	黑河
67	5.56553	0.00688406	227.239	30.0718	67.21	绥化
68	43.9414	0.015386	3135.12	200.828	135.03	上海
69	32.1065	0.0246269	1664.71	140.595	131.13	南京
70	29.9936	0.0091941	1704.05	141.904	118.68	无锡
71	14.6921	0.0100787	444.277	70.8168	101.64	徐州
72	27.6864	0.00920245	1522.83	132.366	120.27	常州
73	38.9009	0.010546	2192.02	169.506	124.29	苏州
74	33.1594	0.00905109	820.831	85.741	110.42	南通
75	13.546	0.0123944	575.247	64.9941	100.2	连云港
76	13.7783	0.00983607	440.198	53.9393	94.73	淮安
77	14.0924	0.0104089	524.336	65.1107	97.46	盐城
78	26.1431	0.0149184	841.839	77.1008	105.78	扬州
79	19.1076	0.00663391	906.396	104.064	110.47	镇江
80	21.0205	0.0141809	619.945	72.4684	105.41	泰州
81	14.0314	0.0127049	383.038	64.2242	89.31	宿迁
82	33.4004	0.0297978	1880.2	195.378	147.96	杭州
83	41.9862	0.00686892	1588.71	98.333	129.17	宁波
84	29.2437	0.00699552	1108.14	118.765	127.24	温州
85	32.5109	0.00656566	1190.98	128.148	128.16	嘉兴
86	32.9533	0.0089172	1064.83	124.047	119.58	湖州
87	32.5844	0.00420811	922.607	120.597	118.88	绍兴
88	28.0493	0.00791855	1300.29	81.9358	125.47	金华
89	18.2405	0.0133005	573.576	75.3576	107.11	衢州
90	33.893	0.0129944	1089.35	138.735	120.64	舟山
91	21.489	0.00702479	902.433	122.486	124.81	台州
92	17.4707	0.0164021	581.173	73.8431	112.62	丽水
93	26.0894	0.0103806	788.884	86.6249	114.66	合肥
94	19.4763	0.00657534	640.605	70.2556	104.45	芜湖
95	13.4285	0.00683761	462.371	53.6977	93.41	蚌埠
96	11.4848	0.00366197	305.947	53.991	99.57	淮南
97	14.1349	0.0078534	503.257	72.3555	108.43	马鞍山
98	12.536	0.00627803	349.643	63.8525	85.54	淮北
99	11.5202	0.00714286	402.83	63.1132	113.18	铜陵
100	9.44745	0.0153846	331.315	56.7166	85.25	安庆
101	13.5411	0.0184466	476.124	65.4447	103.88	黄山
102	11.8569	0.025	383.573	56.503	85.67	滁州
103	6.94307	0.0097973	274.983	33.2733	81.69	阜阳
104	8.75679	0.0104418	230.957	46.0657	77.93	宿州
105	7.50514	0.00275103	321.033	50.4294	78.86	六安
106	7.75449	0.0137931	211.128	39.2034	69.89	亳州
107	12.265	0.0166667	368.153	57.6776	91.46	池州
108	9.299	0.0109689	475.662	62.5036	92.7	宣城
109	26.4001	0.0101601	1140.52	114.49	125.39	福州
110	62.5746	0.00770533	830.854	123.161	131.7	厦门
111	25.5512	0.0077957	683.125	66.1588	104.12	莆田
112	16.0467	0.0130435	536.557	65.7805	104.36	三明
113	25.0814	0.00526015	858.546	104.355	112.03	泉州
114	16.6788	0.00884774	614.377	80.7699	98.41	漳州
115	16.3358	0.0143411	501.637	65.4106	103.97	南平
116	13.4363	0.00927536	743.517	63.0326	104.75	龙岩
117	17.8542	0.0114504	508.928	68.0368	112.21	宁德
118	23.3418	0.0114345	997.525	102.219	113.21	南昌
119	10.9982	0.0373057	101.854	74.6413	97.84	景德镇
120	20.395	0.0113475	507.916	62.3659	92.81	萍乡
121	11.6512	0.00453461	486.549	70.9792	90.95	九江
122	14.9378	0.0105263	661.461	60.361	92.89	新余
123	13.4839	0.00686275	463.306	65.7258	87.21	鹰潭
124	10.3379	0.017418	426.406	55.034	88.48	赣州
125	9.91296	0.0179039	333.715	48.3383	77.68	吉安
126	9.75816	0.0109551	281.277	44.6257	82.41	宜春
127	8.94112	0.0110738	358.021	47.7788	81.45	抚州
128	7.91872	0.0128205	236.839	39.9684	84.37	上饶
129	28.562	0.0183039	862.569	100.537	111	济南
130	28.3264	0.00434109	1091.47	120.19	115.62	青岛
131	18.4652	0.00490956	576.056	96.0963	109.8	淄博
132	12.8652	0.00556901	368.693	73.2903	92.22	枣庄
133	25.876	0.0119149	650.857	95.655	109.67	东营
134	17.069	0.00573066	501.924	105.169	105.68	烟台
135	15.1764	0.00430108	500.076	90.3578	96.74	潍坊
136	11.4996	0.00390625	308.114	70.3832	86.5	济宁
137	12.7354	0.00557185	321.83	72.7316	84.81	泰安
138	23.265	0.00334507	621.06	113.336	105.08	威海
139	13.537	0.00642202	368.882	76.168	90.09	日照
140	9.87267	0.0188366	468.669	68.2178	87.26	临沂
141	10.658	0.0115108	301.602	68.561	77.08	德州
142	10.112	0.00683544	256.636	55.7511	82.61	聊城
143	18.5014	0.00511628	250.937	87.6296	92.26	滨州
144	8.74606	0.00739857	276.596	50.7401	71.63	菏泽
145	23.9277	0.00753086	1366.43	125.273	112.97	郑州
146	8.34754	0.00977995	374.409	46.7726	76.65	开封
147	13.5268	0.00687398	523.399	78.0823	91	洛阳
148	5.06452	0.0046332	321.004	54.1111	80.63	平顶山
149	9.61214	0.00665362	418.798	64.8752	80.27	安阳
150	14.1018	0.00364583	442.103	69.301	80.73	鹤壁
151	14.6969	0.00543478	564.981	70.6888	86.22	新乡
152	12.3406	0.00603015	492.859	69.9891	89.73	焦作
153	9.6461	0.0047619	337.709	53.8096	82.62	濮阳
154	9.10563	0.00332326	403.349	57.3209	80.97	许昌
155	11.0909	0.00355731	425.524	53.6291	80.21	漯河
156	12.6148	0.00610687	531.526	73.2198	88.24	三门峡
157	7.80809	0.00838323	320.02	41.2617	77.75	南阳
158	7.03158	0.00938865	302.655	55.0819	71.95	商丘
159	6.82806	0.00887446	293.303	45.5391	79.17	信阳
160	6.74227	0.0164211	231	38.7644	63.75	周口
161	8.55872	0.00580645	257.869	37.0351	70.79	驻马店
162	42.1606	0.0120896	1363.05	123.866	122.35	武汉
163	12.6195	0.00560748	636.516	72.218	87.58	黄石
164	14.5838	0.0219601	322.552	71.3266	91.96	十堰
165	15.0326	0.00614286	544.885	73.3835	101.88	宜昌
166	12.596	0.0072238	411.705	58.9512	87.25	襄阳
167	14.7971	0.007	543.684	64.808	93.78	鄂州
168	11.9315	0.0139726	394.744	61.7565	90.04	荆门
169	8.16094	0.00832158	305.276	52.4198	85.88	孝感
170	10.7995	0.0158038	434.25	55.9777	92.34	荆州
171	9.34616	0.0101928	288.344	46.4341	82.47	黄冈
172	10.4062	0.00765766	296.67	58.0551	82.51	咸宁
173	10.5636	0.00681818	259.327	55.2106	80.22	随州
174	25.2846	0.0157258	1026.12	149.024	122.82	长沙
175	13.3906	0.00924171	474.209	74.5705	95.2	株洲
176	13.5675	0.00619195	507.676	80.305	101.3	湘潭
177	7.74831	0.00689046	334.268	46.5059	82.39	衡阳
178	6.2431	0.0160458	208.415	37.3531	73.18	邵阳
179	9.55148	0.0110429	365.183	62.0681	88.48	岳阳
180	9.79014	0.0138889	349.895	49.4149	84.52	常德
181	9.99412	0.0255556	402.816	50.4392	87.47	张家界
182	8.01785	0.0117438	302.135	48.0743	82.02	益阳
183	9.4539	0.0108504	315.39	60.0577	83.75	郴州
184	6.83637	0.0162939	188.407	35.183	78.08	永州
185	8.38916	0.0161512	354.745	49.9264	77.76	怀化
186	8.67976	0.00965517	315.601	45.6807	82.13	娄底
187	40.4665	0.0156929	2319.21	249.72	130.86	广州
188	11.6386	0.00833333	493.27	61.6049	96.39	韶关
189	57.7024	0.0186786	4524.69	263.811	140.84	深圳
190	50.5328	0.0183486	2964.58	142.749	127.62	珠海
191	13.7011	0.01	630.749	80.6059	109.56	汕头
192	47.9825	0.0158462	1645.94	189.068	122.32	佛山
193	22.8622	0.00637899	859.724	76.9245	105.79	江门
194	9.38665	0.0105856	417.181	60.9292	85.06	湛江
195	8.20764	0.0104439	430.218	37.4816	80.35	茂名
196	34.6083	0.0254717	414.114	51.8896	91.35	肇庆
197	30.4183	0.00539326	924.835	126.581	110.86	惠州
198	8.7127	0.0158333	209.206	41.9755	87.13	梅州
199	8.18433	0.0165714	376.331	44.0582	91.22	汕尾
200	9.04027	0.0113445	400.617	39.4368	82.79	河源
201	10.4478	0.0152174	461.805	52.3274	96.85	阳江
202	8.87355	0.0118959	489.378	58.8684	91.11	清远
203	45.7476	0.00988142	1670.68	168.021	117.29	东莞
204	42.2368	0.0121212	1160.78	160.23	122.96	中山
205	9.21752	0.0274809	560.661	68.3988	99.39	潮州
206	8.82594	0.0173913	579.331	66.3407	92.12	揭阳
207	9.39024	0.0110465	260.613	37.3763	92.45	云浮
208	20.7779	0.0113184	813.811	84.4639	109.56	南宁
209	15.8474	0.0294239	629.127	76.5485	99.88	柳州
210	11.6836	0.0105556	500.565	62.8903	95.9	桂林
211	8.89074	0.0115385	208.853	41.6161	84.89	梧州
212	12.2772	0.0114865	607.091	85.9072	97.58	北海
213	13.1004	0.00769231	771.31	84.6288	95.49	防城港
214	6.87184	0.00963855	304.96	39.2673	78.87	钦州
215	8.0953	0.00625	257.118	34.7122	75.78	贵港
216	7.63665	0.0142395	305.413	39.3988	77.94	玉林
217	6.60793	0.0147208	315.859	45.0906	76.69	百色
218	6.62544	0.0147368	306.67	43.9443	80.18	贺州
219	6.31681	0.0134715	317.233	43.4329	70.06	河池
220	6.76258	0.0153846	239.816	44.7215	69.75	来宾
221	6.29747	0.00985915	325.293	51.6667	79.38	崇左
222	30.3218	0.0191111	1416.66	147.729	120.32	海口
223	16.605	0.0140855	500.12	61.9026	99.08	重庆
224	18.1084	0.00843146	901.583	102.059	122.82	成都
225	8.21918	0.0471264	293.863	53.035	89.93	自贡
226	18.0223	0.0263441	547.337	88.5076	76.86	攀枝花
227	9.12589	0.00899281	435.024	52.7791	78.76	泸州
228	13.7433	0.0245136	453.844	74.6616	95.91	德阳
229	11.5512	0.0101266	515.006	67.6051	95.46	绵阳
230	7.69971	0.0253425	357.026	60.6846	83.95	广元
231	6.38128	0.008	169.87	43.5025	78.29	遂宁
232	7.39147	0.0224771	308.999	51.1697	79.63	内江
233	10.7012	0.00827338	445.728	71.4109	92.04	乐山
234	6.26593	0.0115894	266.727	48.9323	82.29	南充
235	8.42009	0.00955414	382.203	52.8482	87.22	眉山
236	8.76912	0.00630137	383.138	61.7966	85.81	宜宾
237	7.48239	0.0184874	75.7204	40.0939	78.76	广安
238	6.31915	0.0100746	253.611	36.337	71.48	达州
239	10.3355	0.0217822	502.703	74.2173	87.24	雅安
240	6.58974	0.0101124	261.833	37.6154	69.57	巴中
241	5.15102	0.00977011	259.089	40.2718	79.02	资阳
242	21.6288	0.00943168	1075.14	131.121	107.49	贵阳
243	6.65116	0.00658436	405.287	62.9829	67.81	六盘水
244	5.57428	0.00793651	400.817	52.2608	80.66	遵义
245	5.57103	0.0105263	403.361	50.6013	68.35	安顺
246	20.943	0.0141068	1018.03	117.483	114	昆明
247	5.86351	0.0055914	300.574	56.5981	62.04	曲靖
248	10.1439	0.00787402	437.095	61.4059	90.07	玉溪
249	5.08607	0.00441989	179.331	57.7191	70.28	保山
250	3.91445	0.00854701	240.938	37.0393	62.49	昭通
251	8.56303	0.0165049	523.95	54.9412	91.21	丽江
252	5.75407	0.0107143	229.853	72.1772	63.85	普洱
253	5.65313	0.0129771	381.252	58.8917	64.19	临沧
254	30.3769	0.0531401	960.176	106.575	118.99	西安
255	10.551	0.015	121.841	65.1348	77.75	铜川
256	9.37744	0.0106918	375.296	68.1104	86.68	宝鸡
257	9.03978	0.00995025	401.459	59.5473	90.9	咸阳
258	7.90143	0.00753769	329.915	57.2677	74.61	渭南
259	7.7706	0.0126016	407.604	79.0399	70.84	延安
260	7.28597	0.0155303	365.54	64.8116	88.71	汉中
261	7.21196	0.00827338	465.563	66.7058	84.46	榆林
262	6.51634	0.0148649	422.797	51.5948	79.24	安康
263	6.43087	0.0135135	307.621	49.8071	62.7	商洛
264	15.7294	0.0123845	912.641	114.143	109.06	兰州
265	6.35743	0.00653595	524.929	64.0353	77.11	白银
266	3.72638	0.0137441	330.317	54.4983	69.85	天水
267	3.73684	0.00660377	347.895	57.1789	67.54	武威
268	8.17431	0.0105263	406.713	61.0321	85.73	张掖
269	4.2735	0.00588235	457.692	52.688	72.06	平凉
270	8.12146	0.0118182	160.526	96.0628	92.89	酒泉
271	4.19367	0.0133333	136.954	57.9489	68.26	庆阳
272	2.69997	0.00775862	220.769	28.6352	55.52	定西
273	2.106	0.00172414	267.332	34.1874	60.88	陇南
274	14.6322	0.021365	903.894	110.922	87.7	西宁
275	16.3349	0.0104478	977.207	111.55	105.92	银川
276	4.91105	0.0111111	601.426	63.3019	87.06	石嘴山
277	6.35593	0.00963855	509.689	73.0226	77.63	吴忠
278	6.55875	0.00454545	364.475	64.2167	70.78	中卫
279	16.0923	0.0142857	1060.59	118.355	111.16	乌鲁木齐
2013,1	40.6442	0.0784588	4512.73	256.309	178.97	2013北京
2	23.7251	0.0118056	1647.15	131.788	151.01	天津
3	19.1388	0.0213132	867.055	97.6176	140.76	石家庄
4	18.1461	0.00806618	615.523	95.0307	133.93	唐山
5	20.1572	0.0160819	693.871	107.219	135.52	秦皇岛
6	10.0604	0.0079602	420.055	65.5433	116.1	邯郸
7	10.6174	0.00962801	440.586	57.2578	115.5	邢台
8	13.4891	0.00840841	573.632	73.1085	124.45	保定
9	10.9231	0.0141026	490.385	70.1049	120.03	张家口
10	10.8437	0.0211221	500.799	70.7405	121.4	承德
11	11.0036	0.00916031	543.283	78.5894	120.23	沧州
12	19.8864	0.0284738	854.976	107.152	146.05	廊坊
13	12.7374	0.0148649	301.276	72.1162	115.32	衡水
14	29.1905	0.0228542	1200.33	127.611	153.9	太原
15	14.6148	0.00946237	634.367	58.0267	135.79	大同
16	21.8538	0.00664336	802.05	90.5931	127.89	阳泉
17	14.7667	0.00731707	374.557	81.9675	118.7	长治
18	15.9599	0.00738786	428.454	80.1888	126.98	晋城
19	10.3211	0.0126829	661.978	85.7798	115.03	朔州
20	9.03631	0.0122616	606.475	75.3313	126.81	晋中
21	11.6769	0.0230352	302.986	66.2768	119.16	运城
22	8.31843	0.0163498	389.669	80.2235	108.65	忻州
23	12.9813	0.0125964	703.071	89.1372	120.06	临汾
24	9.67809	0.0218593	509.119	46.9891	114.93	吕梁
25	19.2308	0.0392771	1910.48	121.111	150.32	呼和浩特
26	17.7778	0.0171694	694.987	90.2044	139.52	包头
27	16.1664	0.0144231	685.895	110.452	147.75	乌海
28	7.75361	0.0172603	457.357	72.3586	117.17	赤峰
29	8.09465	0.01875	380.934	88.571	121.33	通辽
30	11.6656	0.0125806	1064.74	148.451	136.87	鄂尔多斯
31	12.613	0.0138381	528.365	91.6951	122.6	呼伦贝尔
32	10.3712	0.0152318	508.379	79.7162	119.25	巴彦淖尔
33	6.70667	0.0203593	282.436	57.0314	120.3	乌兰察布
34	24.7674	0.0172775	878.567	139.715	152.28	沈阳
35	20.978	0.0431507	1208.72	126.628	155.49	大连
36	17.7244	0.00922099	607.341	93.2276	131.57	鞍山
37	17.4312	0.00792683	548.289	92.1972	131.12	抚顺
38	21.6678	0.0132492	524.196	81.2797	125.46	本溪
39	15.8531	0.0144654	566.904	81.7472	124.41	丹东
40	17.6528	0.0127726	628.349	81.3602	123.5	锦州
41	17.6344	0.0130584	746.697	81.1183	133.45	营口
42	17.2684	0.0145374	472.632	80.0188	119.52	阜新
43	17.7778	0.0140704	695.256	88.1667	118.7	辽阳
44	17.0543	0.00682731	844.054	84.5891	129.2	盘锦
45	10.5995	0.0113475	419.5	66.6969	108.78	铁岭
46	10.6038	0.0101974	439.806	63.2872	103.49	朝阳
47	12.8617	0.0117647	538.539	72.7688	130.23	葫芦岛
48	16.0755	0.0295563	854.872	105.571	138.2	长春
49	15.6141	0.013544	591.228	85.2762	125.02	吉林
50	10.0487	0.0256881	302.713	81.6078	118.34	四平
51	12.3052	0.0131387	510.205	83.9623	106.18	辽源
52	13.9451	0.0171141	429.717	75.821	112.12	通化
53	14.1621	0.0115789	423.918	82.3367	126.05	白山
54	8.48057	0.00985401	352.502	79.3286	96.01	松原
55	12.5565	0.012963	471.192	81.6022	99.84	白城
56	16.6752	0.0745997	800.504	112.977	139.79	哈尔滨
57	7.89946	0.0167059	267.181	58.2747	112.27	齐齐哈尔
58	10.3258	0.0126316	285.429	93.1404	110.72	鸡西
59	12.0594	0.0364444	768.228	104.23	114.92	鹤岗
60	13.3511	0.0141975	431.776	92.4499	117.35	双鸭山
61	14.9851	0.013371	424.83	87.5881	144.96	大庆
62	12.2078	0.0124352	376.81	77.0455	122.26	伊春
63	12.6307	0.0141304	508.781	96.7369	115.19	佳木斯
64	10.9565	0.00866142	483.913	90.4239	107.33	七台河
65	13.6023	0.014717	530.012	81.6139	126.24	牡丹江
66	9.66181	0.0056962	436.706	67.5219	110.83	黑河
67	7.55124	0.0136054	251.223	43.5814	100.45	绥化
68	43.6769	0.0798546	3402.85	203.462	182.03	上海
69	33.4318	0.0692272	1824.59	144.295	173.08	南京
70	30.4956	0.0178767	1738.95	152.63	161.77	无锡
71	16.2294	0.00883424	504.944	72.2197	137.54	徐州
72	29.5163	0.0111888	1602.96	140.954	162	常州
73	41.7559	0.0153374	2376.87	175.523	165.86	苏州
74	35.9165	0.00641653	829.679	83.7404	150.37	南通
75	15.303	0.0538136	571.084	67.7624	135.98	连云港
76	16.7649	0.00868878	476.486	64.7107	130.29	淮安
77	16.5608	0.00948081	539.99	68.2229	133.93	盐城
78	26.7464	0.0114738	798.432	88.5689	146.75	扬州
79	21.0751	0.0107066	923.065	105.156	148.82	镇江
80	22.5727	0.00411392	657.062	74.8326	145.03	泰州
81	15.9145	0.00753676	421.821	64.1304	129.62	宿迁
82	35.9762	0.0347488	2279.88	205.912	189.27	杭州
83	45.0886	0.00682614	1612.14	181.651	168.04	宁波
84	31.3608	0.00601942	1107.46	126.816	169.68	温州
85	38.1613	0.0066416	1297.48	122.084	165.88	嘉兴
86	35.8571	0.0188797	1153.6	139.562	160.91	湖州
87	36.5637	0.00354244	943.022	125.318	156.07	绍兴
88	30.8542	0.00932297	1326.57	88.0756	166.92	金华
89	20.9158	0.0254902	586.841	79.1267	149.34	衢州
90	36.999	0.0124324	1139.43	140.946	157.51	舟山
91	25.4209	0.00625611	929.002	125.382	160.81	台州
92	20.0519	0.0161111	606.309	77.122	155.93	丽水
93	28.4765	0.0133564	822.135	98.8503	155.02	合肥
94	21.3446	0.00734597	771.875	71.3602	140.36	芜湖
95	15.0927	0.0130769	454.083	62.1195	132.85	蚌埠
96	12.1525	0.0039548	340.095	54.3855	132.51	淮南
97	14.8862	0.0139241	369.93	73.0079	140.99	马鞍山
98	13.0536	0.00769231	521.04	77.5571	120.57	淮北
99	12.9111	0.00705128	407.358	60.5876	142.16	铜陵
100	10.3642	0.0123209	350.943	55.5573	125.14	安庆
101	15.5685	0.0205128	563.711	71.194	141.73	黄山
102	13.5662	0.0195556	404.65	60.7119	125.84	滁州
103	7.515	0.00716724	290.288	35.0883	116.76	阜阳
104	9.2315	0.0109375	255.772	52.1639	111.93	宿州
105	8.58114	0.00273973	358.856	50.2386	117.39	六安
106	8.74009	0.0158371	234.535	42.5638	104.04	亳州
107	14.118	0.0140187	369.253	64.0334	127.68	池州
108	11.7773	0.0106572	500.043	65.8779	136.96	宣城
109	28.0534	0.0119748	1260.82	117.529	167.15	福州
110	64.6138	0.0101305	889.736	130.009	177.31	厦门
111	26.2059	0.00643777	706.161	70.2849	142.66	莆田
112	19.0305	0.0145228	520.61	73.0485	139.23	三明
113	27.5665	0.00702505	935.466	118.507	154.36	泉州
114	19.4076	0.0197628	662.347	86.3984	138.57	漳州
115	18.8228	0.026749	517.111	70.3449	142.51	南平
116	14.2102	0.0124638	780.552	65.7039	144.3	龙岩
117	21.2811	0.0379061	566.048	69.3462	150.71	宁德
118	25.7406	0.0200669	1028.01	103.225	152.18	南昌
119	12.4317	0.0118812	104.648	77.6909	139.59	景德镇
120	22.3967	0.00862944	522.712	68.7707	128.96	萍乡
121	13.6119	0.0110588	500.039	63.767	126.6	九江
122	16.4609	0.00839161	706.584	69.7449	130.47	新余
123	15.8308	0.0104478	499.463	62.4715	128.65	鹰潭
124	10.7394	0.0110497	428.4	54.3156	126.02	赣州
125	11.0356	0.0122449	359.428	50.9462	116.92	吉安
126	10.2273	0.0141844	298.737	55.4333	120.08	宜春
127	9.10296	0.00765027	361.103	49.4214	121.95	抚州
128	9.10807	0.011655	245.861	48.859	119.3	上饶
129	30.6972	0.0591492	900.49	102.767	157.66	济南
130	30.4688	0.00883753	1135.41	123.137	158.59	青岛
131	20.7508	0.00436635	601.827	91.8928	145.42	淄博
132	14.1414	0.00390625	402.088	76.1364	130.33	枣庄
133	28.2032	0.00840164	679.914	102.369	149.2	东营
134	20.9631	0.00889713	526.952	107.383	140.55	烟台
135	17.3111	0.0105717	506.208	92.0844	135.5	潍坊
136	12.79	0.00455038	324.94	73.4947	125.93	济宁
137	14.7058	0.00641849	363.756	74.0265	125.01	泰安
138	27.9448	0.00517857	644.634	117.695	145.96	威海
139	15.1672	0.00529595	428.945	82.837	132.92	日照
140	11.8305	0.011276	492.317	70.0504	126.86	临沂
141	12.3296	0.00894737	305.225	70.4903	118.57	德州
142	12.2092	0.00847107	302.984	68.8837	120.27	聊城
143	21.8889	0.00725191	287.298	89.7888	129.31	滨州
144	9.10183	0.00718563	286.775	54.1655	116.55	菏泽
145	26.1956	0.0115104	1406.81	135.905	155.24	郑州
146	9.76315	0.0106918	400.906	59.2768	117.88	开封
147	19.9336	0.00714286	546.974	90.4723	132.81	洛阳
148	5.74419	0.00541012	386.508	62.8009	116.55	平顶山
149	11.2957	0.00786713	424.596	68.4518	122.13	安阳
150	15.6721	0.00357143	465.895	68.1977	122.52	鹤壁
151	16.48	0.00736111	604.806	78.432	122.04	新乡
152	13.5068	0.0082996	505.886	78.9288	127.04	焦作
153	11.6683	0.00853659	366.187	63.8462	119.82	濮阳
154	11.6192	0.00701357	442.916	65.6293	122.81	许昌
155	13.1174	0.00463576	447.903	65.1751	130.57	漯河
156	15.1464	0.00501792	570.137	80.1675	120.44	三门峡
157	8.40478	0.00737798	356.874	49.4381	115.41	南阳
158	8.47146	0.00972973	349.192	60.6015	110.23	商丘
159	7.00116	0.0158155	319.967	44.6941	119.85	信阳
160	7.95225	0.0122356	260.808	40.2538	106.08	周口
161	9.13393	0.0079288	298.283	44.1295	105.17	驻马店
162	44.8851	0.0136524	1401.06	130.165	168.4	武汉
163	15.2497	0.00658683	661.456	75.143	133.63	黄石
164	16.6135	0.0118227	351.589	72.1589	132.16	十堰
165	18.996	0.00705882	605.324	80.2952	141	宜昌
166	14.4184	0.00671378	435.122	69.5345	132.96	襄阳
167	16.5719	0.00833333	573.297	70.5209	138.27	鄂州
168	13.233	0.0152231	440.457	66.2334	121.46	荆门
169	9.48047	0.00715182	327.042	56.9075	123.78	孝感
170	11.4977	0.0144231	452.617	56.5008	133.42	荆州
171	11.4647	0.0137079	312.399	49.2229	120.13	黄冈
172	11.3145	0.0139831	331.404	60.2679	119.43	咸宁
173	12.0342	0.0106667	281.976	57.0916	121.59	随州
174	27.5751	0.0158097	1150.88	160.926	162.69	长沙
175	15.7648	0.00879121	505.255	75.2993	135.69	株洲
176	16.0034	0.00564972	530.976	81.5467	135.76	湘潭
177	8.01629	0.00847751	362.61	50.5536	122.34	衡阳
178	7.07237	0.0150538	221.942	48.0242	108.74	邵阳
179	11.3929	0.010397	386.071	66.9732	123.51	岳阳
180	10.8933	0.0122642	374.537	57.4489	119.03	常德
181	10.1176	0.0224719	414.348	54.4646	123.83	张家界
182	8.33333	0.0112245	322.396	51.8708	117.39	益阳
183	10.7873	0.0108033	374.692	62.2613	123.27	郴州
184	8.30035	0.0158879	218.36	40.7822	113.28	永州
185	8.99029	0.0163194	373.334	59.5417	111.78	怀化
186	10.1199	0.0125	362.526	50.1131	116.46	娄底
187	42.0341	0.0289279	2599.34	260.608	173.11	广州
188	13.7195	0.00840336	508.503	53.2165	133.5	韶关
189	59.4525	0.0273284	4797.1	302.222	181.14	深圳
190	52.7735	0.0237265	3446.59	146.781	169.11	珠海
191	15.4074	0.0140541	662.059	81.9519	146.97	汕头
192	51.0587	0.00843858	1859.62	200.97	162.69	佛山
193	25.1196	0.00789916	933.321	80.3766	142.9	江门
194	10.8286	0.0135189	477.223	64.1119	122.88	湛江
195	8.86287	0.00870536	449.44	42.5558	115.64	茂名
196	37.0033	0.0100737	468.248	58.2052	125.44	肇庆
197	32.0326	0.00778165	1085.69	134.08	150.29	惠州
198	10	0.0162712	216.173	47.539	127.5	梅州
199	8.67376	0.0144578	406.289	46.4397	123.29	汕尾
200	10.0332	0.0122047	409.427	46.3601	118.25	河源
201	11.5226	0.0106122	504.345	57.0593	133.55	阳江
202	9.76086	0.0130159	508.111	60.9873	123.78	清远
203	46.3462	0.00342997	1736.46	179.561	156.87	东莞
204	44.8929	0.005837	1246.9	176.23	163.13	中山
205	10.9701	0.0199052	590.382	70.2096	140.49	潮州
206	10.9858	0.0132992	717.497	68.6846	131.03	揭阳
207	10.6579	0.0108491	362.959	39.2163	124.43	云浮
208	21.5351	0.0206402	832.708	96.9961	147.33	南宁
209	17.4544	0.00576606	658.01	82.0757	137.49	柳州
210	13.0318	0.00962441	519.751	69.4097	135.07	桂林
211	10.0258	0.0144279	282.052	43.5979	120.17	梧州
212	14.9386	0.0137681	633.442	93.4652	132.92	北海
213	14.0538	0.0145455	751.011	91.4731	131.96	防城港
214	7.55738	0.00721649	324.545	44.0101	115	钦州
215	8.75994	0.00527473	273.595	41.2821	106.95	贵港
216	8.27764	0.0120112	315.397	44.4286	109.56	玉林
217	7.28686	0.00754717	381.929	52.2055	111.1	百色
218	7.2774	0.018	321.584	48.4503	105.41	贺州
219	7.76819	0.0152284	344.646	48.3249	106.35	河池
220	7.65102	0.0205674	247.606	50.0892	114.74	来宾
221	7.08519	0.0116788	365.513	58.3935	111.84	崇左
222	31.4755	0.023251	1547	166.311	156.71	海口
223	18.0369	0.0151088	521.395	70.8903	140.34	重庆
224	21.633	0.0274702	948.997	111.485	161.17	成都
225	9.09918	0.0141553	309.569	57.5008	124.1	自贡
226	21.4286	0.00403226	586.411	94.3214	113.84	攀枝花
227	10.4744	0.0091922	456.753	60.8867	116.7	泸州
228	15.0102	0.0246499	508.819	79.1327	127.81	德阳
229	13.8743	0.0116424	520.883	71.8915	135.89	绵阳
230	8.70406	0.022619	400.052	65.4829	111.84	广元
231	8.0622	0.0102439	187.412	50.1903	112.34	遂宁
232	8.09185	0.0293173	310.593	55.3655	117.25	内江
233	11.5169	0.00887372	497.778	72.3399	128.28	乐山
234	7.24638	0.0113475	302.881	51.1937	117.35	南充
235	9.95003	0.0106061	443.884	57.9046	115.49	眉山
236	10.0858	0.00530726	401.045	63.2776	119.48	宜宾
237	8.88946	0.0169231	80.4324	44.4898	111.53	广安
238	7.38104	0.0105882	263.652	40.4744	105.28	达州
239	11.465	0.017757	546.102	82.1975	126.21	雅安
240	7.84418	0.0173585	303.319	45.5561	100.74	巴中
241	6.92805	0.00952381	281.841	45.819	112.92	资阳
242	24.7956	0.0150461	1178.77	138.694	139.8	贵阳
243	7.83897	0.0064	457.108	74.6466	109.88	六盘水
244	6.1657	0.00784314	424.369	58.6024	112.47	遵义
245	5.60224	0.00946746	403.589	58.7815	111.74	安顺
246	21.3233	0.0265113	1142.87	124.232	154.12	昆明
247	6.76414	0.00618762	334.452	58.7023	101.08	曲靖
248	12.5757	0.0100719	526.213	67.4616	122.36	玉溪
249	6.83885	0.00819672	205.138	62.102	102.24	保山
250	4.06905	0.00882353	304.019	39.1202	98.94	昭通
251	9.99167	0.0119266	554.122	62.7477	133.04	丽江
252	6.96594	0.0104046	249.063	76.2693	96.57	普洱
253	6.92217	0.0106667	461.201	63.9179	93.97	临沧
254	33.0896	0.0850806	1031.47	117.774	154.72	西安
255	11.6822	0.01	140.371	73.8785	113.03	铜川
256	11.1515	0.00971867	401.172	73.4243	125.84	宝鸡
257	10.6902	0.00808824	431.51	62.5701	125.51	咸阳
258	9.19551	0.00785563	378.951	66.6936	111.22	渭南
259	8.93356	0.00471698	442.944	82.1993	106.35	延安
260	8.28586	0.011	407.004	68.0539	118.53	汉中
261	8.61008	0.0420925	544.828	70.0531	122.3	榆林
262	7.43334	0.0162791	443.065	54.0221	109.11	安康
263	7.98085	0.0111111	335.994	53.1125	93.67	商洛
264	17.6343	0.0152905	923.489	123.448	145.58	兰州
265	7.34463	0.00740741	550.96	70.226	109.3	白银
266	4.2328	0.0126087	379.804	60.9894	104.37	天水
267	4.83554	0.0056338	402.255	64.0531	101.74	武威
268	10.6626	0.0110294	418.705	67.6771	114.64	张掖
269	5.60586	0.00961538	501.509	60.8016	101.78	平凉
270	10.5303	0.01	181.949	100.794	131.93	酒泉
271	4.92238	0.0114943	147.058	63.3018	93.15	庆阳
272	3.33222	0.00740741	246.025	30.6285	105.15	定西
273	3.88967	0.00914634	320.859	37.8253	102.07	陇南
274	16.1958	0.0264624	963.871	111.649	126.72	西宁
275	17.5956	0.0128571	1044.29	118.638	137.84	银川
276	5.36031	0.0111111	661.501	65.1149	121.99	石嘴山
277	6.95894	0.0105769	517.884	78.1768	105.97	吴忠
278	7.23045	0.00952381	389.654	69.4486	121.64	中卫
279	17.7121	0.0135447	1180.8	122.607	158.68	乌鲁木齐
2014,1	40.8729	0.0808491	5155.02	258.685	190.68	2014北京
2	24.7344	0.012835	2132.65	132.979	165.33	天津
3	20.8801	0.0190349	836.105	101.278	150.43	石家庄
4	18.3218	0.00767386	636.722	97.4509	146.3	唐山
5	20.671	0.0171636	712.67	110.471	149.98	秦皇岛
6	10.4905	0.00782735	422.361	69.6455	130.39	邯郸
7	11.9032	0.0098238	441.613	62.4919	113.78	邢台
8	14.5412	0.00810208	581.321	75.631	134.9	保定
9	11.9505	0.0153193	514.375	71.2761	134.3	张家口
10	12.083	0.0155949	521.749	73.8621	130.33	承德
11	11.9729	0.00921496	545.332	75.735	131.1	沧州
12	20.2043	0.0312222	907.831	113.455	155.96	廊坊
13	14.1405	0.0149059	322.609	75.3425	118.04	衡水
14	33.8439	0.0173588	1255.45	135.974	170.02	太原
15	14.7406	0.010093	655.077	60.8255	143.26	大同
16	23.2733	0.00654193	830.511	94.1141	145.8	阳泉
17	16.2146	0.00750323	400.183	84.1486	132.94	长治
18	17.8164	0.00693069	957.784	82.7867	140.78	晋城
19	11.9726	0.0112982	493.158	83.7628	131.51	朔州
20	10.4312	0.0107139	611.101	79.5613	136.3	晋中
21	13.7091	0.0131832	367.327	71.112	132.1	运城
22	9.84	0.0157109	409.2	83.72	129.5	忻州
23	14.9184	0.0137022	723.17	92.5408	133.13	临汾
24	10.7975	0.0104632	536.642	50.8805	128.93	吕梁
25	19.9155	0.028707	2004.86	133.934	156.39	呼和浩特
26	18.7751	0.0103346	741.663	95.5163	150.82	包头
27	21.8556	0.0143517	775.018	122.455	170.95	乌海
28	8.37269	0.0167911	473.055	74.9927	135.34	赤峰
29	14.0889	0.0171406	393.613	91.221	134.03	通辽
30	12.1795	0.0122618	1103.85	150.256	170.39	鄂尔多斯
31	13.0432	0.013878	621.279	93.7307	140.93	呼伦贝尔
32	10.6383	0.0151615	555.421	80.5375	140.69	巴彦淖尔
33	7.94224	0.0206177	300.116	60.5054	136.33	乌兰察布
34	25.0307	0.0167148	937.772	142.857	168.81	沈阳
35	21.211	0.0494744	1055.07	128.857	171.06	大连
36	18.6674	0.00589248	618.495	95.6657	151.26	鞍山
37	18.8592	0.00835011	570.368	93.8362	146.29	抚顺
38	22.0263	0.0146739	588.842	83.8158	149.7	本溪
39	17.5365	0.0142999	600.906	83.5282	140.93	丹东
40	18.6702	0.0201111	646.679	82.4202	144.42	锦州
41	19.7171	0.0110662	783.943	83.5859	158.43	营口
42	18.3246	0.024404	519.78	81.0995	129.98	阜新
43	23.3463	0.0138732	704.814	90.3908	137.61	辽阳
44	19.3498	0.00454458	862.276	92.743	150.82	盘锦
45	11.5894	0.0123989	428.811	68.4901	130.87	铁岭
46	11.744	0.0105402	497.669	64.8679	121.42	朝阳
47	14.2501	0.0110033	454.92	76.213	142.74	葫芦岛
48	17.8903	0.0283034	867.202	116.751	154.49	长春
49	16.8342	0.0145833	602.717	96.7968	140.69	吉林
50	11.5818	0.0243343	305.922	87.4733	139.53	四平
51	13.9573	0.0137853	372.397	89.491	129.91	辽源
52	14.8515	0.0158952	434.235	86.8587	140.26	通化
53	15.8353	0.0118854	442.684	90.2613	138.18	白山
54	9.69479	0.0118876	369.196	86.535	132.84	松原
55	14.1557	0.0135557	433.746	88.4732	120.69	白城
56	16.5097	0.0273025	823.431	120.709	157.78	哈尔滨
57	9.76139	0.0126482	288.785	60.1873	124.54	齐齐哈尔
58	11.6166	0.0171952	300.828	98.0392	128.24	鸡西
59	13.0841	0.00731511	831	108.411	122.71	鹤岗
60	14.7651	0.0153144	498.685	99.396	135.95	双鸭山
61	16.2029	0.0139154	453.178	90.0145	155.1	大庆
62	13.9344	0.0141458	395.754	80.3279	146.02	伊春
63	13.6703	0.0182072	535.65	98.5915	141.17	佳木斯
64	11.4717	0.00863462	505.635	98.6395	140.82	七台河
65	13.6364	0.0136467	609.318	83.5606	144.92	牡丹江
66	10.9032	0.0076125	465.22	68.6217	136.8	黑河
67	7.95372	0.0155986	254.975	52.7838	112.72	绥化
68	43.7088	0.0369904	3549.51	208.887	192.59	上海
69	34.9931	0.0647391	1884.27	150.629	186.44	南京
70	32.0687	0.0200016	1826.03	154.597	178.59	无锡
71	17.552	0.00844861	527.978	73.3757	153.79	徐州
72	31.7417	0.00864232	1633.65	141.074	175.81	常州
73	44.7739	0.0142033	2340.19	189.205	181.1	苏州
74	36.8056	0.0050165	840.537	84.0281	164.71	南通
75	16.9155	0.0120282	573.911	69.7056	149.35	连云港
76	17.5301	0.00807863	530.223	67.1069	147.23	淮安
77	17.1044	0.00778745	564.777	68.799	145.12	盐城
78	27.9926	0.00979873	805.205	91.4806	163.72	扬州
79	22.7857	0.00867337	1078.99	106.501	168.42	镇江
80	24.7493	0.00671266	665.874	75.3196	161.96	泰州
81	17.4713	0.00832043	516.63	64.7494	137.83	宿迁
82	38.9774	0.0366219	2376.12	196.217	199.4	杭州
83	47.1329	0.00803701	1663.66	187.026	186.1	宁波
84	32.0757	0.00561271	1158.03	136.783	180.98	温州
85	40.7929	0.0065738	1307.3	126.673	175.41	嘉兴
86	37.3586	0.018113	1200.18	145.186	172.7	湖州
87	38.763	0.00365185	1057.46	126.208	175.02	绍兴
88	31.044	0.00893541	1402.57	83.2225	179.43	金华
89	22.9452	0.0136511	591.115	82.5033	163.35	衢州
90	38.3333	0.025	1169.57	147.179	174.58	舟山
91	28.136	0.00542304	1000.42	126.114	172.87	台州
92	23.1946	0.0165103	632.514	80.7693	164.41	丽水
93	30.5724	0.019848	843.799	109.708	172.25	合肥
94	23.3849	0.00797886	783.953	79.5839	159.18	芜湖
95	15.0482	0.00916443	511.037	64.7505	145.63	蚌埠
96	13.2013	0.00437592	372.309	55.2547	149.01	淮南
97	18.7254	0.0151602	594.938	77.9049	166.44	马鞍山
98	16.2564	0.00795172	405.843	78.353	146.55	淮北
99	14.3902	0.00604801	427.913	62.206	170.17	铜陵
100	12.6971	0.0169059	369.646	65.3216	145.56	安庆
101	16.8951	0.0179448	621.28	73.7982	154.09	黄山
102	14.5658	0.02001	420.211	66.0587	152.03	滁州
103	8.70668	0.01093	279.487	38.0445	127.19	阜阳
104	11.9463	0.0118937	286.14	55.977	135.8	宿州
105	9.13532	0.0179841	366.429	43.9972	134.7	六安
106	9.51702	0.0118841	246.784	44.0277	124.95	亳州
107	16.8306	0.0134855	406.426	68.4932	142	池州
108	12.8663	0.016529	526.472	66.7648	155.21	宣城
109	30.8194	0.0117799	1301.67	120.021	179.35	福州
110	66.7797	0.0152919	956.228	137.286	188.26	厦门
111	28.0996	0.00662295	805.674	72.8394	149.14	莆田
112	22.3662	0.0140703	562.278	75.9155	151.25	三明
113	30.8308	0.00614031	1013.33	120.369	160.62	泉州
114	22.0014	0.00688526	689.503	89.1154	153.83	漳州
115	20.604	0.0252231	529.267	72.8747	151.9	南平
116	18.5145	0.0107699	940.381	77.0368	158.02	龙岩
117	22.4554	0.011925	580.596	71.7717	162.22	宁德
118	29.1794	0.0255909	1069.65	106.09	170.03	南昌
119	13.3027	0.0124895	111.055	78.0691	150.24	景德镇
120	25.109	0.00749099	544.617	70.1584	141.67	萍乡
121	16.4477	0.0103978	529.468	63.7303	145.87	九江
122	18.9886	0.00781805	764.841	70.8545	153.21	新余
123	18.1844	0.0100647	505.95	65.4058	156.94	鹰潭
124	12.48	0.0124464	461.869	59.4215	140.38	赣州
125	12.0627	0.0113139	364.824	53.5409	130.64	吉安
126	11.2344	0.00873541	306.582	55.91	132.07	宜春
127	10.0585	0.00703369	380.632	51.462	136.5	抚州
128	10.6914	0.0117031	248.343	54.1081	139.5	上饶
129	32.6577	0.0580696	923.406	109.511	169.16	济南
130	33.2903	0.00903046	1154.44	126.667	173.09	青岛
131	22.8598	0.00458094	604.813	98.8972	160.1	淄博
132	15.2006	0.00417777	420.934	68.9933	134.68	枣庄
133	30.5563	0.00815388	722.205	108.07	175.31	东营
134	22.5081	0.00852435	550.934	115.497	160.12	烟台
135	19.6777	0.0103308	527.727	94.6944	149.58	潍坊
136	14.9754	0.00510444	330.165	75.3389	137.71	济宁
137	17.2273	0.00795869	386.738	78.037	138.01	泰安
138	30.2575	0.0051185	682.48	124.411	160.97	威海
139	17.6931	0.00640431	445.893	84.2497	147.73	日照
140	13.5882	0.0101704	505.304	72.6446	136.99	临沂
141	14.6022	0.00914634	357.279	72.9904	128.5	德州
142	13.2924	0.00730536	341.423	71.2302	130.93	聊城
143	24.4815	0.00703033	300.866	90.5948	140.3	滨州
144	10.6721	0.00720333	304.004	57.7557	123.67	菏泽
145	28.1796	0.0132246	1451.14	139.689	169.29	郑州
146	10.112	0.0109406	409.202	61.5746	133.34	开封
147	21.5455	0.00729124	603.914	87.9331	151.29	洛阳
148	6.65206	0.00496445	418.022	65.1599	134.45	平顶山
149	13.739	0.00741347	435.628	70.1626	132.53	安阳
150	17.0748	0.00476164	470.324	80.2876	136.79	鹤壁
151	18.7502	0.00691956	434.963	80.3561	138.23	新乡
152	16.7987	0.00825742	513.485	86.039	143.35	焦作
153	15.6584	0.00813145	400.424	65.6184	134.18	濮阳
154	12.6042	0.00615655	460.412	66.2265	136.55	许昌
155	15.2486	0.00429125	451.425	70.8661	134.09	漯河
156	17.7998	0.00775612	602.454	83.5522	158.11	三门峡
157	9.09446	0.00605369	462.587	53.3738	131.61	南阳
158	9.47605	0.00839089	363.444	64.8626	121.59	商丘
159	8.05391	0.0147668	328.232	45.4852	139.5	信阳
160	9.01253	0.0117511	278.776	43.9001	119.52	周口
161	10.8434	0.0075275	326.639	49.7054	125.1	驻马店
162	47.1413	0.0149093	1459.27	135.719	181.52	武汉
163	16.2203	0.00629308	706.149	78.2686	148.29	黄石
164	18.1556	0.0116987	379.429	76.7435	143.75	十堰
165	21.982	0.00797448	640.574	85.9041	160.48	宜昌
166	16.6045	0.00550101	462.955	74.2233	153.94	襄阳
167	19.4265	0.00846318	609.147	72.7441	148.84	鄂州
168	15.655	0.0152026	464.426	68.5961	141.58	荆门
169	10.3698	0.0195043	353.692	58.5885	134.96	孝感
170	13.6044	0.0129352	474.412	58.6181	146.44	荆州
171	13.7672	0.00898568	363.232	50.9846	138.11	黄冈
172	12.5025	0.0141535	397.686	63.6425	141.06	咸宁
173	13.2244	0.0104051	304.559	60.739	136.54	随州
174	30.7882	0.0170132	1241.4	163.518	173.16	长沙
175	18.3903	0.0102326	573.56	77.2532	146.85	株洲
176	18.3499	0.0218306	588.988	84.8216	151.75	湘潭
177	8.3386	0.00894614	393.09	51.9375	134.22	衡阳
178	7.34921	0.0140737	266.768	50.5495	120.83	邵阳
179	13.474	0.0122982	404.3	68.7202	134.35	岳阳
180	11.3213	0.0125771	400.063	72.9423	133.13	常德
181	11.6212	0.0213802	465.508	59.8489	132.94	张家界
182	9.4851	0.0117002	349.255	54.2219	130.44	益阳
183	11.4449	0.0111479	380.054	66.7764	125.6	郴州
184	9.02314	0.0156202	246.819	42.6375	125.94	永州
185	10.6118	0.017092	407.355	60.3197	125.55	怀化
186	11.8899	0.0118345	374.073	57.7658	127.82	娄底
187	46.567	0.0297639	2845.96	282.716	181.96	广州
188	14.9213	0.00884956	527.788	60.9921	143.79	韶关
189	61.0524	0.0289372	5076.82	316.556	189.26	深圳
190	54.2432	0.0267028	3612.02	150.309	182.71	珠海
191	17.5631	0.00881237	683.965	87.4533	153.02	汕头
192	53.3154	0.00748154	2003.53	206.411	171.39	佛山
193	28.7575	0.0128524	978.238	83.2456	157.27	江门
194	11.5238	0.0136385	504.657	68.0977	136.98	湛江
195	9.41533	0.0091748	481.864	45.0321	126.61	茂名
196	38.7939	0.00974531	506.292	62.3175	143.51	肇庆
197	35.2941	0.00817142	1110.33	140.287	159.94	惠州
198	11.6481	0.016589	230.002	50.7529	139.06	梅州
199	10.2403	0.0169293	426.138	50.6316	133.18	汕尾
200	11.8549	0.0124739	411.481	59.1295	134.18	河源
201	13.7484	0.0112213	524.005	60.1292	142.45	阳江
202	10.6718	0.0132489	522.995	62.9493	147.21	清远
203	47.1055	0.00331984	1888.63	181.108	169.12	东莞
204	45.827	0.00665911	1295.58	180.775	170.48	中山
205	12.5089	0.0183003	609.702	72.2619	145.44	潮州
206	11.236	0.0132298	848.833	70.4909	134.47	揭阳
207	12.9313	0.011972	375.721	43.5078	135.98	云浮
208	24.3936	0.0166273	950.654	100.512	160.4	南宁
209	19.5819	0.00494685	672.355	87.9095	151.23	柳州
210	14.2953	0.00865204	560.393	73.6942	148.96	桂林
211	11.228	0.0113461	308.857	45.2542	132.69	梧州
212	16.5387	0.0117974	680.465	99.8228	149.11	北海
213	14.862	0.0155374	781.497	91.5414	156.77	防城港
214	8.96517	0.00641342	358.953	46.2687	125.79	钦州
215	10.2592	0.00962538	300.762	42.1826	134.29	贵港
216	9.49718	0.00995677	345.088	48.1638	120.82	玉林
217	7.52427	0.00729555	434.282	58.0097	125.01	百色
218	8.39983	0.013766	349.37	50.2789	141.36	贺州
219	8.66825	0.0186808	380.703	51.2027	122.72	河池
220	8.38138	0.0122905	274.129	52.9279	124.2	来宾
221	7.44641	0.0110336	388.94	60.838	126.62	崇左
222	33.2728	0.0263239	1639.61	187.108	167.28	海口
223	21.9991	0.015812	557.427	76.7362	154.28	重庆
224	23.7879	0.0372754	1061.21	121.961	173.19	成都
225	11.6061	0.0155643	324.085	62.7273	139.5	自贡
226	24.1287	0.00933657	659.321	102.664	153.14	攀枝花
227	11.4146	0.00837394	480.775	62.9898	135.98	泸州
228	17.0701	0.014569	524.015	88.9172	147.37	德阳
229	16.395	0.0139171	567.997	74.1618	148.5	绵阳
230	10.9642	0.0228862	412.609	70.6224	130.43	广元
231	9.4122	0.010664	200.294	52.9937	126.38	遂宁
232	9.68545	0.00738903	344.169	57.7465	125.21	内江
233	12.0888	0.00990099	524.875	76.0276	138.15	乐山
234	8.24638	0.0122374	352.282	53.4914	134.74	南充
235	11.6147	0.0100803	450.83	59.1218	133.95	眉山
236	11.5771	0.00600481	443.623	65.6684	132.85	宜宾
237	9.35997	0.0156184	86.5349	49.3958	126.76	广安
238	8.12106	0.0139563	301.85	47.01	122.16	达州
239	13.2672	0.0215368	600.891	85.6031	135.3	雅安
240	8.26468	0.0159507	321.731	59.7755	116.74	巴中
241	7.71654	0.00970357	296.952	46.915	129.34	资阳
242	27.4223	0.0144976	1201.4	141.543	159.34	贵阳
243	8.00579	0.00631295	476.031	79.8051	122.02	六盘水
244	7.49682	0.00830833	461.018	60.2503	129.42	遵义
245	6.55172	0.00892847	425.062	59.7586	138.11	安顺
246	23.9782	0.0208042	1289.74	132.93	168.76	昆明
247	7.8778	0.00524679	355.824	60.7208	122.75	曲靖
248	13.4259	0.00689906	558.06	72.6852	136.54	玉溪
249	7.56878	0.00687661	314.015	66.0294	133.16	保山
250	4.70121	0.0102054	324.484	44.3122	114.99	昭通
251	11.5512	0.0174555	560.264	70.3828	138.63	丽江
252	7.88022	0.00915332	300.926	80.7723	130.65	普洱
253	8.46678	0.010372	491.581	70.6939	126.95	临沧
254	34.0979	0.0387644	1104.06	128.375	173.6	西安
255	13.4578	0.00904605	155.922	80.6373	129.8	铜川
256	12.6331	0.00869998	457.968	78.8484	138.36	宝鸡
257	12.1511	0.00755561	462.028	70.6782	135.76	咸阳
258	11.4001	0.008102	405.066	68.0192	124.17	渭南
259	10.9505	0.00800958	497.132	84.3833	128.14	延安
260	9.33116	0.00971817	428.542	70.2408	135.36	汉中
261	9.771	0.0182854	572.98	72.6271	133	榆林
262	8.81777	0.0149609	480.307	58.9092	127.34	安康
263	8.74056	0.0095672	369.352	60.7867	117.43	商洛
264	19.4823	0.0134108	1041.76	137.18	158.54	兰州
265	8.99382	0.00694218	605.593	75.8139	137.86	白银
266	5.87654	0.0126942	412.143	66.2071	128.71	天水
267	5.94071	0.011266	417.38	70.9952	129	武威
268	12.3362	0.0101484	428.25	70.7502	138.3	张掖
269	6.84638	0.0109529	583.355	64.8823	130.99	平凉
270	11.7914	0.00975535	268.57	107.914	144.95	酒泉
271	6.02637	0.0100201	166.354	65.4991	142.67	庆阳
272	3.98142	0.00759893	267.575	33.7027	111.86	定西
273	3.88418	0.00904704	402.819	45.9153	105.61	陇南
274	18.7305	0.0111748	1033.8	117.216	141.59	西宁
275	19.449	0.0564097	1098.93	119.878	167.57	银川
276	6.68627	0.0107149	709.739	67.1895	135.4	石嘴山
277	7.66551	0.0102799	524.383	80.1394	121.9	吴忠
278	7.36498	0.011396	392.512	72.8314	141.93	中卫
279	18.4698	0.0126367	1200.45	123.473	161.46	乌鲁木齐
2015,1	40.9745	0.0874863	5364.14	267.219	222.21	2015北京
2	25.3435	0.0147707	2549.06	136.917	193.66	天津
3	22.6469	0.0212115	812.077	104.098	181.16	石家庄
4	18.4116	0.00830313	651.302	108.019	170.82	唐山
5	21.648	0.0184356	754.3	116.358	177.04	秦皇岛
6	10.765	0.00799674	425.214	67.7336	156.09	邯郸
7	13.0704	0.00987235	443.44	69.068	152.21	邢台
8	16.2204	0.00895823	585.245	78.6897	162.46	保定
9	12.3665	0.0152734	525.613	74.8385	161.88	张家口
10	12.8155	0.0148914	541.908	73.4929	159.5	承德
11	13.3013	0.00921216	548.602	77.0959	156.15	沧州
12	21.9027	0.0325953	918.435	116.707	183.02	廊坊
13	15.92	0.015014	365.955	78.2736	154.3	衡水
14	35.1126	0.0192717	1300.21	146.693	201.1	太原
15	16.7605	0.00618288	864.079	62.7168	170.26	大同
16	24.2131	0.00650854	912.848	97.4988	170.46	阳泉
17	16.2277	0.00769879	414.927	88.4667	165.82	长治
18	20.051	0.00692771	1054.25	88.3565	173.43	晋城
19	13.0023	0.0112704	510.742	84.5884	160.45	朔州
20	12.8972	0.0113045	660.491	81.6095	169.96	晋中
21	16.6601	0.0134217	400.808	76.2327	164.42	运城
22	10.9235	0.0138344	444.293	86.4118	163.21	忻州
23	15.0956	0.0135037	751.912	93.9668	164.46	临汾
24	12.1297	0.010792	585.678	51.7784	159.8	吕梁
25	20.8616	0.0298592	2370.54	140.833	196.14	呼和浩特
26	19.5282	0.0121078	800.738	100.479	185.37	包头
27	29.22	0.0149716	858.968	130.825	189.21	乌海
28	11.0239	0.017147	508.565	88.5953	155.48	赤峰
29	14.5853	0.0174805	420.901	92.7219	157.76	通辽
30	15.2555	0.0111645	1100.88	127.719	179.94	鄂尔多斯
31	14.1975	0.0137754	640.829	90.4497	167.11	呼伦贝尔
32	12.0206	0.0152077	561.236	85.6268	163.18	巴彦淖尔
33	8.39815	0.0197726	317.754	61.7117	155.51	乌兰察布
34	25.3699	0.0173705	977.933	154.691	197.72	沈阳
35	22.5702	0.0549806	1077.26	130.313	199.88	大连
36	20.5173	0.00660277	625.038	96.5178	176.5	鞍山
37	20.393	0.00923247	586.781	95.2321	181.43	抚顺
38	21.4853	0.0157145	605.985	87.4264	173.5	本溪
39	19.3156	0.0162221	799.022	92.3011	172.4	丹东
40	19.8308	0.0210406	669.121	86.9249	168.12	锦州
41	20.6345	0.0160345	802.659	87.2668	176.74	营口
42	20.5837	0.0272856	557.476	83.8903	160.47	阜新
43	24.2338	0.0126607	721.709	93.3751	170.04	辽阳
44	22.3869	0.00462935	918.288	99.6187	180.3	盘锦
45	12.6506	0.0123869	430.529	70.2469	159.5	铁岭
46	13.2004	0.0131258	504.292	68.1349	152.18	朝阳
47	16.0657	0.0137645	465.305	78.4031	162.38	葫芦岛
48	18.0615	0.0286244	913.404	123.401	186.36	长春
49	17.1265	0.0145746	612.927	98.3746	173.53	吉林
50	11.0291	0.0262407	459.651	86.7008	155.93	四平
51	14.9007	0.0138715	383.278	96.8543	157.54	辽源
52	15.8299	0.0165467	443.813	88.6725	161.96	通化
53	15.9528	0.0132104	483.061	91.3356	165.9	白山
54	10.429	0.0113364	387.417	94.5805	154.52	松原
55	14.7286	0.0143924	450.5	89.49	152.45	白城
56	16.955	0.027763	852.381	124.079	193.37	哈尔滨
57	10.5572	0.0126351	308.771	62.99	154.73	齐齐哈尔
58	12.1079	0.0202085	316.092	99.6615	160.21	鸡西
59	14.2032	0.0072848	827.084	101.316	165.1	鹤岗
60	16.2789	0.0128019	529.674	100.057	158.66	双鸭山
61	17.6021	0.0138408	488.746	92.859	185.77	大庆
62	15.6779	0.0139671	412.876	82.7666	158.8	伊春
63	14.3128	0.0182338	555.622	102.294	162.85	佳木斯
64	12.829	0.0097875	528.119	99.8676	154.42	七台河
65	14.3206	0.0124486	639.21	90.3817	171.31	牡丹江
66	12.2857	0.00782608	390.625	82.7381	156.27	黑河
67	11.1103	0.0150355	306.45	59.9818	144.78	绥化
68	44.1645	0.038484	3785.39	215.923	222.45	上海
69	37.037	0.0684706	1896.82	155.595	217.24	南京
70	33.8948	0.022709	1966.48	165.504	206.26	无锡
71	19.2764	0.00713313	542.354	73.4908	181.53	徐州
72	33.4367	0.0093328	1653.02	144.263	206.67	常州
73	47.9753	0.013968	2501.06	206.938	208.81	苏州
74	37.6063	0.00457006	861.744	88.9445	191.11	南通
75	18.759	0.0117008	581.314	71.3607	179.24	连云港
76	18.3385	0.00847675	535.374	67.8537	175.22	淮安
77	19.8353	0.00748387	588.272	71.1327	177.64	盐城
78	29.084	0.00949416	828.615	95.6367	195.19	扬州
79	24.2942	0.00841784	1095.03	110.109	197.83	镇江
80	25.5558	0.00604917	688.408	80.1418	186.47	泰州
81	19.8929	0.00826183	526.376	65.3271	170.02	宿迁
82	40.7712	0.0401278	2400.11	208.684	231.13	杭州
83	49.4858	0.00813688	1688.23	198.297	213.31	宁波
84	35.5025	0.00591948	1276.42	138.312	211.38	温州
85	42.3486	0.0060931	1329.56	130.256	205.98	嘉兴
86	41.4373	0.00831837	1286.78	160.642	201.49	湖州
87	41.2368	0.00344526	1072.69	129.103	204.52	绍兴
88	33.9965	0.00808979	1442.98	90.6416	209.87	金华
89	25.2326	0.0133299	615.153	85.3333	194.88	衢州
90	39.9318	0.023176	1299.12	152.555	201.37	舟山
91	29.9587	0.00555535	1028.25	128.851	203.35	台州
92	27.398	0.0151082	659.557	81.3686	194.73	丽水
93	32.0547	0.022997	876.244	114.529	201.48	合肥
94	25.7115	0.00845142	806.887	84.2018	186.64	芜湖
95	15.0198	0.00969353	530.254	65.2534	174.68	蚌埠
96	15.2778	0.0042712	403.038	58.2372	176.98	淮南
97	20.8184	0.0123263	602.258	86.151	187.29	马鞍山
98	17.0901	0.00907908	439.256	80.6697	168.8	淮北
99	18.4553	0.00660982	455.976	65.271	191.15	铜陵
100	14.841	0.0171644	386.205	67.8255	167.7	安庆
101	19.2503	0.0172616	639.134	83.8032	177.93	黄山
102	15.252	0.0157565	434.465	67.4743	171.48	滁州
103	10.5218	0.0105312	308.171	42.2961	156.31	阜阳
104	13.3977	0.0169935	302.64	56.286	154.23	宿州
105	11.2451	0.0103583	377.975	47.3716	161.42	六安
106	10.4572	0.00980141	283.336	45.8304	153.13	亳州
107	19.2318	0.0141843	417.683	69.3525	172.78	池州
108	15.3599	0.0178834	568.343	70.7269	175.35	宣城
109	31.5148	0.0180308	1341.11	123.852	209.4	福州
110	68.198	0.0203707	1037.39	176.581	218.39	厦门
111	30.491	0.00729978	830.89	75.2338	187.9	莆田
112	25.5061	0.0137354	580.276	80.6949	185.86	三明
113	34.8361	0.00682372	1055.43	122.621	195.46	泉州
114	25.1287	0.00668077	708.386	90.6189	184.33	漳州
115	22.195	0.0229449	531.98	74.2856	183.49	南平
116	20.6865	0.010101	1051.41	78.7765	189.5	龙岩
117	24.7629	0.014103	600.93	77.8208	193.58	宁德
118	32.5974	0.0199451	1134.99	110.03	197.52	南昌
119	14.3945	0.0130365	134.655	79.1722	177.29	景德镇
120	18.613	0.00762885	561.567	73.1068	170.19	萍乡
121	18.099	0.0104659	535.955	72.3978	173.13	九江
122	21.4301	0.00814882	776.295	73.1023	168.73	新余
123	21.2874	0.00972954	513.437	67.435	169.63	鹰潭
124	13.6148	0.0115161	473.794	70.0582	169.64	赣州
125	13.3703	0.0106613	366.272	55.7943	158.32	吉安
126	13.3854	0.0084226	363.155	62.9826	160.96	宜春
127	12.2721	0.00647886	425.296	57.8541	160.97	抚州
128	12.0093	0.0114313	276.291	60.2118	162.91	上饶
129	37.0767	0.062841	915.712	114.197	202.29	济南
130	36.7971	0.00962717	1203.31	130.606	202.27	青岛
131	25.9236	0.00469716	644.069	100.456	190.4	淄博
132	17.2428	0.004225	439.182	73.2685	165.98	枣庄
133	33.3778	0.00892169	757.203	110.954	192.11	东营
134	25.5633	0.00953121	570.291	118.429	188.98	烟台
135	20.7699	0.0127862	530.542	98.0888	180.64	潍坊
136	16.9116	0.0053497	381.272	76.1208	167.55	济宁
137	19.6112	0.0240802	400.16	80.5511	166.4	泰安
138	32.6555	0.00592387	701.617	131.708	188.93	威海
139	20.5705	0.00706113	457.54	85.1769	181.06	日照
140	15.7434	0.0100979	512.511	75.4422	171.41	临沂
141	16.0898	0.00934667	389.357	74.4121	155.68	德州
142	15.7307	0.00719083	363.354	74.5621	159.09	聊城
143	26.3652	0.00707417	331.62	92.0705	169.17	滨州
144	12.7732	0.0071773	332.019	60.6054	152.92	菏泽
145	31.6117	0.0156622	1488.45	145.949	202.2	郑州
146	11.5696	0.00983423	419.238	62.973	162.87	开封
147	22.5526	0.00716404	615.302	88.1323	178.11	洛阳
148	7.18083	0.00470055	433.509	68.8461	164.43	平顶山
149	15.0619	0.00862243	468.602	72.4923	161.75	安阳
150	17.1862	0.0053128	476.04	81.7826	161.54	鹤壁
151	20.3153	0.00756213	494.13	81.557	167.91	新乡
152	19.2548	0.00484137	534.107	94.9742	171.53	焦作
153	17.8504	0.00884744	458.401	70.8234	160.54	濮阳
154	14.2828	0.00645557	477.241	67.7536	169.28	许昌
155	16.8347	0.00393897	467.552	73.7732	165.02	漯河
156	20.8836	0.00932386	612.709	86.2921	171.78	三门峡
157	10.9836	0.00576504	508.291	56.7101	158.02	南阳
158	10.3008	0.00894826	373.26	65.4465	154	商丘
159	9.12272	0.0148137	331.598	48.5545	161.77	信阳
160	10.5898	0.0114873	300.403	46.1285	149.17	周口
161	11.9529	0.0066248	328.794	50.1676	154.13	驻马店
162	48.8322	0.0159835	1507.51	138.132	211.76	武汉
163	18.4197	0.005699	734.411	79.711	175.48	黄石
164	18.7659	0.0116104	420.027	80.0247	171.61	十堰
165	24.8403	0.00796769	684.961	90.6671	185.72	宜昌
166	18.1993	0.00666245	506.603	76.2365	176.48	襄阳
167	22.3206	0.00777683	651.385	76.0432	180.67	鄂州
168	18.3739	0.0147396	506.26	70.8817	168.97	荆门
169	11.3071	0.00791162	378.031	60.5911	165.29	孝感
170	15.4132	0.0130902	487.152	60.7907	171.62	荆州
171	16.478	0.00890741	372.102	51.4495	164.66	黄冈
172	14.3138	0.0150114	412.06	68.5538	171.91	咸宁
173	13.5474	0.00671227	328.956	64.331	167.93	随州
174	33.4566	0.0175537	1263.42	165.06	202.97	长沙
175	20.3877	0.00857038	604.308	83.6394	176.71	株洲
176	21.1356	0.0083593	602.401	86.6036	176.14	湘潭
177	10.1333	0.00913074	402.052	52.1726	164.02	衡阳
178	8.53089	0.0111291	285.741	51.6211	150.37	邵阳
179	15.7571	0.0136793	455.255	72.4045	164.23	岳阳
180	13.6249	0.0127951	451.338	73.7056	159.34	常德
181	14.1201	0.0208562	517.853	65.1873	160.43	张家界
182	10.7351	0.0121481	378.788	56.57	158.1	益阳
183	13.7364	0.0116439	405.681	70.2005	159.7	郴州
184	9.55572	0.0126935	311.286	42.8158	153.88	永州
185	12.4589	0.0149334	414.502	64.8611	155.11	怀化
186	13.0514	0.00857166	408.83	60.755	158.51	娄底
187	49.7547	0.0313846	3019.69	296.848	214.36	广州
188	17.271	0.00925983	544.996	62.9775	172.42	韶关
189	62.0194	0.0293083	5642.52	338.331	219.99	深圳
190	56.6999	0.0287944	3958.87	159.035	212.77	珠海
191	18.4383	0.0108127	726.113	90.2714	181.38	汕头
192	55.7298	0.0072895	2134.51	210.813	201.04	佛山
193	30.5926	0.011418	1006.1	92.306	182.94	江门
194	13.3286	0.0138271	524.954	71.6186	166.44	湛江
195	10.7433	0.00887609	503.978	50.9381	157.67	茂名
196	40.0438	0.00967946	547.057	70.1552	170.16	肇庆
197	37.2476	0.00888878	1223.1	147.358	191.44	惠州
198	12.8498	0.0165634	256.754	58.6503	164.47	梅州
199	11.0789	0.0163271	457.51	51.0949	165.06	汕尾
200	13.2813	0.0117497	433.091	61.0441	166.37	河源
201	15.4316	0.0115936	553.618	63.7617	174.5	阳江
202	12.9029	0.0108321	534.1	65.506	169.25	清远
203	49.5077	0.00376966	1978.14	187.979	199.99	东莞
204	47.4729	0.00770453	1339.81	185.052	202.44	中山
205	14.8299	0.0173177	625.682	75.6745	178.42	潮州
206	12.2659	0.0134048	981.479	71.6851	165.15	揭阳
207	14.1181	0.0116419	389.387	66.9053	160.13	云浮
208	25.2081	0.0167324	986.104	102.536	193.66	南宁
209	21.4873	0.00518378	706.085	91.9069	182.75	柳州
210	16.069	0.0083831	583.776	80.3943	178.93	桂林
211	12.666	0.00987058	343.701	51.0823	162.3	梧州
212	18.5166	0.0112981	702.458	105.023	182.03	北海
213	16.7347	0.0117249	814.747	92.0406	174.17	防城港
214	9.41376	0.00629824	371.247	48.7503	158.49	钦州
215	11.6511	0.0094679	313.362	44.085	153.71	贵港
216	10.442	0.00983668	356.968	49.2451	152.42	玉林
217	8.7127	0.00689421	451.131	59.2948	155.89	百色
218	8.75766	0.0141826	365.983	52.963	156.25	贺州
219	9.24422	0.0170912	391.226	53.4696	151.28	河池
220	9.65182	0.012195	314.98	53.7918	155.06	来宾
221	8.44051	0.0104053	462.472	62.299	156.18	崇左
222	34.9806	0.0271124	1713.63	195.388	205.83	海口
223	23.6712	0.0162534	658.61	82.7145	182.68	重庆
224	25.5978	0.0316821	1189.93	130.856	205.3	成都
225	13.1314	0.0174336	339.434	66.5192	167.16	自贡
226	26.1101	0.00837413	696.44	104.826	172.42	攀枝花
227	13.0517	0.00764171	502.81	67.8295	158.78	泸州
228	18.9748	0.0152785	539.755	93.8486	171.69	德阳
229	18.3325	0.0155916	585.648	77.7297	174.21	绵阳
230	12.7739	0.0236152	422.532	71.7304	156.34	广元
231	10.033	0.013433	217.78	56.5017	156.25	遂宁
232	11.8926	0.00627505	370.108	63.5064	156.69	内江
233	14.1327	0.00814327	562.325	80.4277	170.1	乐山
234	9.48679	0.0111526	376.758	55.7703	157.63	南充
235	14.1745	0.0103861	466.666	63.2948	164.06	眉山
236	13.3171	0.00671708	455.238	67.7438	161.3	宜宾
237	10.7721	0.0131252	90.537	51.7769	157.61	广安
238	9.49443	0.0137107	349.859	51.9918	151.32	达州
239	15.3661	0.021111	637.318	90.3751	162.82	雅安
240	9.22218	0.0162876	361.496	62.9743	145.97	巴中
241	8.14009	0.0116601	304.616	49.4361	156.38	资阳
242	28.6077	0.0148165	1367.81	158.74	190.92	贵阳
243	9.79844	0.00642489	506.407	81.8836	161.83	六盘水
244	8.68891	0.00754326	506.586	69.7044	159.5	遵义
245	7.75743	0.00917306	436.241	60.7103	161.09	安顺
246	25.2994	0.017276	1360.35	144.055	199.7	昆明
247	9.33526	0.00600733	381.693	64.6821	155.4	曲靖
248	16.6659	0.0066642	570.761	74.903	169.03	玉溪
249	8.49093	0.00625962	424.261	72.9448	149.76	保山
250	5.33839	0.00873489	367.248	50.559	140.47	昭通
251	12.4111	0.0104598	580.967	77.7759	172.61	丽江
252	8.00096	0.00924289	316.82	85.6103	150.42	普洱
253	9.77434	0.0103614	524.695	76.0699	148.54	临沧
254	35.554	0.0384644	1240.64	136.634	202.95	西安
255	15.5428	0.00949101	167.817	85.2128	161.16	铜川
256	14.6433	0.00854859	501.758	83.6183	167.66	宝鸡
257	14.6993	0.00785148	527.049	75.8621	166.95	咸阳
258	12.5736	0.00689978	427.431	70.7528	153.84	渭南
259	12.3142	0.00779593	527.699	87.0064	159.19	延安
260	10.086	0.00949055	457.556	73.4664	162.78	汉中
261	10.8024	0.0079999	655.434	79.8781	162.43	榆林
262	9.84252	0.0146279	506.706	64.147	155.87	安康
263	9.16298	0.0104391	379.666	61.1328	145.11	商洛
264	22.2992	0.0132584	1113.64	139.795	193.77	兰州
265	9.95796	0.00693162	685.439	80.3023	159.97	白银
266	6.43473	0.0129366	425.746	70.3566	147.95	天水
267	6.47169	0.0107858	431.743	74.0901	144.62	武威
268	13.0645	0.010461	440.893	73.4784	162.55	张掖
269	7.29363	0.0105392	600.978	72.3621	153.05	平凉
270	13.1377	0.00918173	309.862	109.688	180.25	酒泉
271	7.61146	0.00971973	180.139	76.1792	162.01	庆阳
272	4.98554	0.00662256	295.187	34.1473	140.96	定西
273	4.54927	0.0153186	412.651	49.9888	140.97	陇南
274	20.3691	0.022786	1175.84	120.694	176.42	西宁
275	21.7812	0.0190475	1126.4	124.379	193.58	银川
276	7.1009	0.00969684	754.22	68.0733	170.89	石嘴山
277	8.5464	0.0100545	547.945	82.4786	155.84	吴忠
278	8.32154	0.0108009	444.562	82.3833	147.22	中卫
279	19.3527	0.0132506	1271.52	126.27	194.28	乌鲁木齐
2016,1	40.923	0.0874553	6645.06	283.859	243.143	2016北京
2	27.2031	0.0169467	3812.43	143.678	213.3	天津
3	27.0713	0.0220178	835.552	112.717	204.081	石家庄
4	22.1053	0.00867161	689.182	125.658	193.308	唐山
5	30.2013	0.016491	785.466	119.463	199.424	秦皇岛
6	14.0284	0.00666245	431.152	76.3033	185.701	邯郸
7	17.2589	0.00938427	445.207	78.2995	178.096	邢台
8	20.5468	0.00820689	586.196	84.7556	184.76	保定
9	17.6596	0.0137962	555.806	82.1277	187.134	张家口
10	17.4935	0.014785	555.535	83.2898	185.263	承德
11	18.7179	0.00912714	553.174	87.1795	180.099	沧州
12	25.5319	0.0291085	937.506	118.511	205.894	廊坊
13	20.2198	0.0139889	371.763	90.1099	179.08	衡水
14	36.4865	0.0177045	1234.67	156.757	229.216	太原
15	16.8667	0.00766439	982.186	68.7107	185.975	大同
16	27.8195	0.00669789	976.414	103.526	192.424	阳泉
17	16.3242	0.00717231	474.354	90.2655	192.218	长治
18	24.5455	0.00659831	1126.92	90.2727	200.425	晋城
19	15.3374	0.0141681	525.417	87.362	185.827	朔州
20	15.5422	0.00738112	675.166	82.7711	198.346	晋中
21	17.0207	0.0124502	429.19	80.4407	191.781	运城
22	12.987	0.0130668	448.182	88.6364	187.743	忻州
23	18.4332	0.0125745	782.986	94.7005	191.358	临汾
24	14.8338	0.0105764	644.11	53.1458	185.915	吕梁
25	21.0871	0.0278659	2435.88	142.78	237.667	呼和浩特
26	20.9821	0.0116239	821.679	104.464	211.841	包头
27	31.8182	0.0152501	887.205	134.091	197.935	乌海
28	13.1749	0.0168292	520.3	90.1922	173.703	赤峰
29	14.9122	0.0169507	441.357	97.5235	171.711	通辽
30	16.3522	0.0118846	1144.65	131.447	198.158	鄂尔多斯
31	16.1467	0.0141872	664.208	95.8108	178.749	呼伦贝尔
32	14.8571	0.0161226	588.571	89.4286	202.209	巴彦淖尔
33	9.48905	0.0200521	322.044	63.8686	173.339	乌兰察布
34	28.3379	0.0170689	1052.66	157.03	219.418	沈阳
35	25.1678	0.0591753	1102.13	133.765	221.998	大连
36	23.4104	0.00716488	685.908	98.7977	192.177	鞍山
37	24.6512	0.00952862	609.953	96.2326	200.644	抚顺
38	25.6667	0.0169116	663.487	90.6667	194.261	本溪
39	23.5294	0.0164578	626.13	90.7143	192.671	丹东
40	22.5166	0.0223446	678.401	90.7748	185.442	锦州
41	22.7468	0.0142907	835.395	90.5579	196.344	营口
42	24.3386	0.0177249	589.392	86.3651	182.466	阜新
43	26.8156	0.0131852	750.402	97.2961	192.178	辽阳
44	26.9231	0.00453515	938.877	100	205.753	盘锦
45	14	0.0138851	443.36	72	175.68	铁岭
46	15.8358	0.0132953	515.742	70.3431	168.804	朝阳
47	19.6429	0.014631	505.732	80.5	174.755	葫芦岛
48	19.2802	0.027914	938.157	127.742	207.283	长春
49	17.8246	0.0144932	635.877	99.2891	193.452	吉林
50	13.2716	0.0261793	483.951	88.2716	176.963	四平
51	15.6667	0.0151607	406.667	97.1667	177.419	辽源
52	16.5455	0.0158409	481.818	89.4545	184.879	通化
53	16.3934	0.0138364	502.951	91.8033	186.146	白山
54	12.2302	0.0115185	407.331	97.9856	171.876	松原
55	15.5337	0.0141132	469.948	92.228	174.535	白城
56	20.5821	0.0287145	874.496	127.027	212.956	哈尔滨
57	13.9706	0.0141411	315.257	65.0735	179.599	齐齐哈尔
58	13.3547	0.0154543	332.751	100.58	183.53	鸡西
59	13.4615	0.00832086	624.894	103.846	185.729	鹤岗
60	17.3103	0.0132518	560.828	103.448	181.604	双鸭山
61	18.1014	0.0125032	509.543	97.3188	209.541	大庆
62	16.2542	0.0134968	426.161	84.0678	184.36	伊春
63	14.7059	0.0190817	585.798	107.143	190.903	佳木斯
64	17.5	0.0121644	533.212	103	177.902	七台河
65	17.7606	0.0123212	738.9	92.4556	191.625	牡丹江
66	13.6877	0.0193571	403.491	84.6626	183.725	黑河
67	12.6421	0.016502	318.613	72.0074	167.914	绥化
68	45.8621	0.0426655	3826.53	217.655	238.957	上海
69	39.4103	0.0689605	1904.45	160.175	244.382	南京
70	35.5556	0.0234692	2024.39	174.609	230.504	无锡
71	21.5178	0.00691244	560.841	76.1988	210.53	徐州
72	36	0.00992701	1700.03	149	232.178	常州
73	48.6165	0.0134054	2665.49	213.569	236.991	苏州
74	39.3351	0.00457777	870.369	92.5267	217.014	南通
75	21.5356	0.0115838	595.876	72.9139	213.447	连云港
76	21.5423	0.00872727	551.933	70.4296	207.111	淮安
77	21.9386	0.00743452	594.982	73.3971	211.964	盐城
78	31.8182	0.00969353	845.333	97.5887	226.784	扬州
79	25.7059	0.00813008	1109.92	112.5	222.831	镇江
80	26.5748	0.00636364	708.994	83.7244	220.161	泰州
81	21.9054	0.00926307	535.216	68.8378	206.025	宿迁
82	43.3261	0.0444273	2452.82	215.598	246.919	杭州
83	51.8528	0.0095547	1713.45	201.738	228.335	宁波
84	39.2421	0.00652082	1306.62	140.308	229.53	温州
85	43.5909	0.00670302	1397.66	132.727	220.648	嘉兴
86	44.5283	0.00859719	1300.51	162.075	218.385	湖州
87	43.6742	0.00345478	1115.96	135.955	220.603	绍兴
88	35.0353	0.00850184	1503.65	92.6736	222.097	金华
89	28.0117	0.0145464	622.607	87.5486	210.356	衢州
90	41.4227	0.0231964	1381.51	160.01	222.24	舟山
91	34.6667	0.00586996	1100.94	133.5	218.68	台州
92	27.6269	0.0148844	667.537	88.806	212.822	丽水
93	35.726	0.0249133	919.251	116.452	222.572	合肥
94	27.1649	0.00809333	823.299	86.8969	206.817	芜湖
95	17.5263	0.0105299	558.371	67.8947	194.192	蚌埠
96	16.1671	0.0054663	423.756	60.527	187.717	淮南
97	22.2707	0.0134628	622.031	90.4192	207.937	马鞍山
98	19.3548	0.00972719	449.175	81.6544	224.436	淮北
99	20.1287	0.00789864	476.029	68.1579	195.176	铜陵
100	16.9887	0.0163514	404.074	69.7353	193.094	安庆
101	20.2432	0.0162831	646.966	87.973	197.974	黄山
102	18.859	0.0108837	454.452	70.2643	196.144	滁州
103	12.322	0.0124961	316.468	46.3277	183.149	阜阳
104	15.7034	0.0180645	333.991	60.6086	181.817	宿州
105	13.3697	0.0101789	385.451	50.7666	190.726	六安
106	12.0371	0.00856076	307.713	52.7048	180.11	亳州
107	21.284	0.0139992	429.877	75.8148	198.555	池州
108	18.2143	0.0176471	600.182	72.5	192.922	宣城
109	35.6623	0.0170729	1443.56	126.346	226.293	福州
110	72.4706	0.0195781	1097.74	190.371	238.03	厦门
111	32	0.0075053	851.137	77.7143	212.21	莆田
112	27.3449	0.015217	605.362	82.1533	209.717	三明
113	36.2877	0.00883069	1109.21	125.068	214.545	泉州
114	27.2283	0.00659456	728.726	91.5354	204.193	漳州
115	25.1838	0.022387	558.016	77.8816	204.163	南平
116	23.8854	0.00931421	1080.49	80.8025	212.795	龙岩
117	27.5909	0.0134361	610.273	80.9659	213.548	宁德
118	32.3423	0.0219136	1198.85	113.503	218.741	南昌
119	15.4769	0.00776451	143.834	81.0651	196.712	景德镇
120	20	0.00773588	582.675	79	195.973	萍乡
121	20.2692	0.00884334	552.152	77.1154	196.784	九江
122	23.3871	0.00659469	817.742	74.9032	192.849	新余
123	23.0312	0.0082245	550.953	69.5312	196.195	鹰潭
124	15.6838	0.00943203	480.33	71.3368	195.145	赣州
125	15.271	0.00997693	392.568	66.3551	184.468	吉安
126	15.794	0.00612584	397.01	65.6379	190.637	宜春
127	13.9651	0.00674022	433.471	60.3491	186.062	抚州
128	14.509	0.00821985	301.304	62.9156	186.362	上饶
129	38.3902	0.0585654	948.815	117.88	222.982	济南
130	39.1681	0.00995473	1214.82	136.807	221.471	青岛
131	27.5463	0.0144737	664.896	105.278	205.547	淄博
132	20.8232	0.0043341	457.881	76.7554	192.155	枣庄
133	36.4611	0.00980111	818.14	113.161	217.563	东营
134	27.6336	0.0101487	681.374	120.885	209.512	烟台
135	22.8635	0.0145193	535.57	99.2231	202.077	潍坊
136	18.4932	0.00535174	404.328	80.9361	191.688	济宁
137	21.2654	0.00872251	409.487	83.6555	190.904	泰安
138	35.5469	0.00626111	751.016	133.984	207.563	威海
139	21.3333	0.00716379	477.77	87.3333	206.715	日照
140	18.9667	0.0117007	400.329	77.0377	195.414	临沂
141	19.7302	0.00986859	456.933	75.0422	182.763	德州
142	17.8515	0.00725945	380.442	76.2496	191.283	聊城
143	30.3163	0.00774996	358.018	94.3878	194.613	滨州
144	14.2315	0.00697706	350.128	63.3498	179.206	菏泽
145	33.2527	0.0193813	1569.3	160.022	228.162	郑州
146	13.3023	0.0091723	432.757	64.4186	184.523	开封
147	24.6242	0.0128376	622.607	91.3161	198.027	洛阳
148	7.80282	0.00513505	461.069	70.6127	195.321	平顶山
149	17.7732	0.00729343	495.95	76.0319	188.335	安阳
150	19.7647	0.00490809	495.353	83.8235	188.314	鹤壁
151	22.3498	0.00735726	504.207	83.4365	193.081	新乡
152	21.3636	0.00541972	538.011	95.6364	196.02	焦作
153	19.0993	0.00915572	485.305	71.7321	187.805	濮阳
154	16.4706	0.0095422	484.433	69.4118	200.458	许昌
155	18.1784	0.00310458	481.784	78.0743	189.436	漯河
156	23.3886	0.0140897	625.284	90.6463	196.911	三门峡
157	10.5439	0.00590076	530.483	61.2552	185.859	南阳
158	12.3849	0.0121101	399.927	66.2784	183.613	商丘
159	10.6476	0.0144749	367.189	52.4714	189.062	信阳
160	11.2605	0.0106808	308.355	48.3535	176.349	周口
161	13.0105	0.00902379	340.786	58.2719	180.581	驻马店
162	50.6331	0.0175205	1575.13	142.134	232.496	武汉
163	20.6667	0.00650593	740.37	80.9259	200.131	黄石
164	20.9655	0.0117648	451.428	82.3333	199.621	十堰
165	27.4873	0.00814468	708.632	95.4772	206.648	宜昌
166	20.6869	0.00667659	542.359	77.6397	200.306	襄阳
167	25.6216	0.0183128	676.423	79.5856	210.892	鄂州
168	20	0.0152187	519.133	72.3333	194.462	荆门
169	12.6195	0.00755862	400.229	61.1855	191.667	孝感
170	17.2786	0.013838	496.35	66.3003	191.693	荆州
171	18.1821	0.00890673	396.975	55.075	190.304	黄冈
172	18.0921	0.015509	433.516	70	201.408	咸宁
173	15.4762	0.00733144	360.349	68.0635	195.371	随州
174	36.6149	0.0205885	1358.2	167.575	223.626	长沙
175	23.8119	0.00853839	635.75	87.9307	192.822	株洲
176	24.6207	0.0133898	615.959	89.6552	196.775	湘潭
177	11.6395	0.00931719	419.524	59.6996	181.816	衡阳
178	10.2651	0.0115039	306.128	54.4578	174.685	邵阳
179	17.8862	0.0142994	482.422	76.5271	185.67	岳阳
180	15.2209	0.0129483	482.736	76.1047	181.059	常德
181	17.5439	0.0202624	548.304	73.1754	185.706	张家界
182	12.7438	0.0110014	406.977	62.6033	172.213	益阳
183	15.4579	0.0109696	423.335	75.9813	185.275	郴州
184	11.4574	0.0134057	351.752	49.1473	180.427	永州
185	14.2811	0.0144654	452.193	68.7591	180.109	怀化
186	15.1413	0.00838799	412.373	62.0309	179.551	娄底
187	53.0115	0.0399934	3229.93	305.057	232.638	广州
188	18.988	0.00906734	565.895	67.3353	195.145	韶关
189	64.1558	0.0404629	6079.22	340.649	238.046	深圳
190	57.3913	0.0314429	4486.22	163.043	236.098	珠海
191	20.3936	0.010753	754.453	97.3989	200.661	汕头
192	58.75	0.00692803	2209.93	229	218.442	佛山
193	34.6091	0.0111681	1055.61	98.3756	202.685	江门
194	15.4192	0.0137471	551.897	72.8743	188.813	湛江
195	11.2641	0.00872503	513.66	51.4305	181.424	茂名
196	41.6937	0.0100503	571.93	74.9189	191.773	肇庆
197	40.9341	0.00745746	1375.55	151.484	213.896	惠州
198	14.5227	0.0165765	286.57	60.735	188.64	梅州
199	12.9448	0.0160715	470.207	60.895	189.308	汕尾
200	15.6005	0.0107282	457.247	63.0027	194.09	河源
201	17.2297	0.0107395	574.774	66.3649	192.647	阳江
202	14.6574	0.0103734	581.861	70.5463	194.097	清远
203	50.0398	0.00491743	2040.36	191.582	221.336	东莞
204	49.5155	0.00806709	1422.02	187.05	220.818	中山
205	17.8029	0.0169257	674.639	80.2117	199.729	潮州
206	13.1779	0.0133128	1130.72	78.0057	184.502	揭阳
207	17.2193	0.0119003	439.332	73.7542	185.662	云浮
208	27.7287	0.0152953	998.666	113.457	218.427	南宁
209	23.5751	0.00491194	718.098	94.8187	208.497	柳州
210	18.6667	0.00932466	613.513	87.1536	201.798	桂林
211	14.2392	0.0092391	378.758	55.3314	183.287	梧州
212	21.2644	0.0135823	727.845	110	205.63	北海
213	18.5567	0.0119637	862.165	97.7526	198.591	防城港
214	10.291	0.00624948	415.313	52.8117	177.741	钦州
215	13.4685	0.00927834	324.308	47.5676	175.846	贵港
216	11.7629	0.0101451	394.855	53.9303	178.033	玉林
217	10.0719	0.00810963	508.146	66.6715	178.829	百色
218	10.2881	0.014228	395.658	54.7325	179.153	贺州
219	9.79021	0.0145389	443.028	55.9441	172.696	河池
220	11.6654	0.0118437	346.245	58.7881	176.892	来宾
221	9.96016	0.0103478	520.311	68.9402	178.867	崇左
222	37.7246	0.027122	1853.48	200.599	222.072	海口
223	25.0295	0.0110949	703.172	84.9057	205.162	重庆
224	28.8163	0.0566032	1243.25	132.051	225.057	成都
225	15.0428	0.0152963	351.78	75.5352	185.712	自贡
226	28.027	0.00972845	716.784	117.387	193.479	攀枝花
227	15.3228	0.00866194	525.86	75.1969	182.821	泸州
228	20.9388	0.00886419	560.661	100.551	196.989	德阳
229	20.3028	0.0163171	612.198	93.5963	190.967	绵阳
230	15.082	0.0224235	462.052	75.4098	181.912	广元
231	11.963	0.0190201	269.381	58.7302	182.555	遂宁
232	13.4762	0.00649142	409.757	66.9048	178.807	内江
233	16.7746	0.00872872	603.639	83.5211	191.198	乐山
234	10.6302	0.0110814	404.637	68.4211	182.466	南充
235	16.7143	0.0098757	504.594	72	185.751	眉山
236	15.4676	0.00693668	474.629	73.741	181.235	宜宾
237	11.9914	0.0132985	94.1135	56.1028	183.04	广安
238	10.2339	0.0137105	360.816	52.3392	175.811	达州
239	17.5806	0.0207393	643.535	98.7097	184.788	雅安
240	11.4667	0.0169738	401.933	67.7333	171.04	巴中
241	9.57746	0.0151011	314.366	53.5211	184.246	资阳
242	30.9227	0.0180198	1406.82	163.591	213.398	贵阳
243	10.1176	0.00665848	512.647	82.6471	179.177	六盘水
244	9.97756	0.00701551	546.281	74.1895	188.299	遵义
245	9	0.00995823	469.503	71.6667	184.609	安顺
246	27.3929	0.0179458	1446.43	158.964	221.859	昆明
247	11.0077	0.00593419	411.315	67.075	181.16	曲靖
248	19.0323	0.00578284	627.853	80.6866	195.12	玉溪
249	10.728	0.00569001	517.571	78.9272	174.87	保山
250	6.26929	0.00843735	391.43	58.7849	167.063	昭通
251	13.9344	0.0108388	680.008	80.3279	194.615	丽江
252	9.16335	0.00966717	333.518	92.4701	173.791	普洱
253	11.7679	0.00991352	579.485	83.9662	167.815	临沧
254	37.7273	0.0423664	1362.07	140.909	225.477	西安
255	16.8571	0.010959	170.345	91.1905	186.759	铜川
256	16.8854	0.00866504	529.688	86.0938	190.568	宝鸡
257	15.7925	0.0086056	562.904	83.3962	194.458	咸阳
258	14.3627	0.00692336	465.996	77.0736	183.092	渭南
259	13.6118	0.00798769	563.291	95.0633	190.277	延安
260	11.7604	0.00995989	501.102	85.3646	185.383	汉中
261	12.2304	0.00847572	682.126	83.4031	191.076	榆林
262	11.1579	0.0139772	520.342	69.2763	176.796	安康
263	10.2767	0.0107102	389.34	62.332	162.679	商洛
264	24.4815	0.013435	1224.9	155.123	211.901	兰州
265	11.6374	0.00521097	705.319	84.9121	178.818	白银
266	8.02426	0.0114558	438.372	76.5499	169.024	天水
267	7.13613	0.00954706	455.864	82.7749	171.95	武威
268	14.6107	0.0123637	475.42	77.7863	180.425	张掖
269	8.11111	0.0106623	645.299	74.6325	169.041	平凉
270	15.3214	0.00951174	501.688	111.5	195.862	酒泉
271	8.77778	0.0103244	204.922	78.1481	172.169	庆阳
272	5.56106	0.00676231	348.208	48.8779	162.143	定西
273	4.86111	0.0130588	436.351	55.1389	167.507	陇南
274	23.1527	0.0245605	1230.05	119.901	196.232	西宁
275	24.7826	0.0125667	1181.19	126.5	207.248	银川
276	8.33333	0.00926103	811.613	70.6667	187.047	石嘴山
277	10.9718	0.0100872	592.613	90.2817	173.46	吴忠
278	9.91736	0.0114198	481.529	85.5124	167.887	中卫
279	21.4179	0.0130156	1324.59	127.687	214.516	乌鲁木齐
2017,1	42.8823	0.0952687	6442.44	276.085	269.903	2017北京
2	32.2857	0.0198398	2863.62	150.476	237.152	天津
3	32.6824	0.0286383	863.897	130.01	235.139	石家庄
4	25.5629	0.00715803	700.167	126.358	219.286	唐山
5	32.2148	0.016681	804.671	124.564	225.225	秦皇岛
6	18.078	0.00800784	438.057	82.4929	211.059	邯郸
7	20.3797	0.00868147	452.346	79.1139	205.903	邢台
8	23.6864	0.009977	608.589	89.9917	214.851	保定
9	22.5806	0.0156211	570.254	89.6774	212.761	张家口
10	19.4737	0.0201311	569.071	94.4211	210.906	承德
11	22.8792	0.0103656	568.67	95.3728	205.652	沧州
12	34.5992	0.055243	959.245	121.308	235.249	廊坊
13	24.2291	0.0157774	409.487	98.2379	204.785	衡水
14	38.2114	0.0178983	1288.7	201.355	249.212	太原
15	21.0692	0.00665349	1079.17	75.5975	214.572	大同
16	32.5758	0.00743259	1056.8	107.576	217.026	阳泉
17	19.8225	0.00674722	519.509	96.4497	217.623	长治
18	25.3394	0.00640037	1431.88	92.6697	225.797	晋城
19	18.9024	0.0132283	535.006	95.8537	209.262	朔州
20	16.6867	0.00718666	679.59	89.6988	222.434	晋中
21	18.0273	0.0120602	476.686	81.9493	216.752	运城
22	16.5584	0.0127685	480.974	95.7792	210.315	忻州
23	21.709	0.0117432	815.889	95.843	215.686	临汾
24	16.8367	0.0111318	676.735	60.5612	211.21	吕梁
25	21.3992	0.0279303	2502.16	150.247	246.198	呼和浩特
26	25.8929	0.0118094	835.719	108.571	230.292	包头
27	38.6364	0.0169398	903.341	143.182	232.2	乌海
28	14.1304	0.0176393	554.565	91.9565	206.137	赤峰
29	14.8734	0.0191246	498.446	98.038	200.496	通辽
30	22.9814	0.0132565	1173.91	155.901	228.363	鄂尔多斯
31	17.6923	0.0140521	679.438	100.769	208.441	呼伦贝尔
32	17.5402	0.0166582	604.598	91.2644	230.95	巴彦淖尔
33	9.19118	0.0205658	353.699	65.5	210.296	乌兰察布
34	27.2727	0.018948	1146.22	160.792	242.396	沈阳
35	28.0672	0.0701166	1156.01	139.244	244.827	大连
36	25	0.00811608	703.052	102.616	215.475	鞍山
37	27.0142	0.00987221	618.929	97.2085	218.28	抚顺
38	27.7297	0.0118943	719.074	92.027	213.463	本溪
39	25.5319	0.0171889	686.494	93.1702	213.635	丹东
40	25.3378	0.0250383	697.291	93.5811	206.739	锦州
41	26.2931	0.0148976	859.099	93.569	217.942	营口
42	26.8817	0.0260789	607.22	88.172	201.599	阜新
43	25.9887	0.0123916	781.469	100.565	209.51	辽阳
44	27.6923	0.00462954	969.485	109.231	224.002	盘锦
45	18.7075	0.0138552	483.864	74.8299	200.267	铁岭
46	18.1548	0.0135641	513.423	71.131	202.177	朝阳
47	21.2996	0.0108291	522.726	81.5884	202.364	葫芦岛
48	23.765	0.0284439	970.628	135.915	232.063	长春
49	19.5181	0.0145641	650.602	106.506	215.608	吉林
50	16.25	0.0226746	405.234	105.625	201.052	四平
51	16.1017	0.012856	418.644	97.4576	198.335	辽源
52	17.9724	0.0214271	508.295	94.0092	207.21	通化
53	20	0.0137285	506.667	98.3333	209.739	白山
54	13.8182	0.0119508	408.458	100.545	196.55	松原
55	15.7068	0.0189871	488.272	101.047	199.336	白城
56	22.3508	0.035907	804.111	128.063	236.815	哈尔滨
57	14.9813	0.0139331	341.775	66.4794	200.241	齐齐哈尔
58	14.8571	0.010371	374.4	101.143	204.562	鸡西
59	21.7822	0.00718838	419.614	112.871	209.189	鹤岗
60	19.7234	0.0156619	582.84	108.936	203.699	双鸭山
61	19.0476	0.0131884	531.344	105.788	228.529	大庆
62	18.9655	0.0151014	438.293	86.2069	205.611	伊春
63	15.2979	0.0185372	602.553	116.17	212.405	佳木斯
64	22.7848	0.0135552	580.899	106.582	204.711	七台河
65	22.7451	0.0161103	803.573	95.8824	216.378	牡丹江
66	14.9068	0.0203526	424.615	93.7888	205.277	黑河
67	13.4116	0.0175418	329.42	71.7955	189.471	绥化
68	47.8041	0.0486016	3904.47	226.735	275.555	上海
69	41.1072	0.070957	1912.76	165.051	271.897	南京
70	38.4462	0.0232285	2171.25	178.499	260.183	无锡
71	25.8903	0.00676885	587.955	78.0558	239.328	徐州
72	38.2137	0.00944714	1714.04	154.881	260.341	常州
73	50.1462	0.0142601	2771.56	230.97	267.443	苏州
74	41.9581	0.00492225	892.818	95.1571	246.177	南通
75	27.3921	0.0121385	608.574	76.7355	236.371	连云港
76	26.025	0.00839106	577.515	73.4403	238.796	淮安
77	28.8765	0.00908009	616.366	76.3923	239.554	盐城
78	36.2174	0.00937532	960.698	100.652	251.599	扬州
79	26.5535	0.00957028	1156.62	119.926	252.548	镇江
80	28.6535	0.00601154	791.053	85.5446	247.078	泰州
81	24.181	0.00947323	575.569	70.0508	235.775	宿迁
82	46.5066	0.0561198	2505.42	218.647	285.432	杭州
83	53.3216	0.0149186	1736.25	204.188	258.55	宁波
84	41.2424	0.00670811	1360.6	138.212	260.219	温州
85	44.1573	0.00696917	1475.1	177.528	252.923	嘉兴
86	45.3985	0.00854114	1354.62	166.541	249.642	湖州
87	45.0673	0.00405999	1191.49	137.982	245.753	绍兴
88	38.2634	0.0107974	1517.36	94.9342	253.8	金华
89	30.5581	0.0149557	642.349	92.2481	241.636	衢州
90	42.6082	0.013293	1403.53	164.536	247.957	舟山
91	37.4172	0.00551901	1123.85	136.755	246.877	台州
92	30.6245	0.0167185	685.349	91.6283	241.284	丽水
93	38.7241	0.0263875	1122.23	128.035	256.241	合肥
94	29.7113	0.00904249	845.58	89.6907	241.639	芜湖
95	19.1102	0.00871086	658.651	70.0787	221.705	蚌埠
96	17.4359	0.00571783	450.669	62.5641	221.889	淮南
97	27.4541	0.0161111	627.607	93.0961	234.336	马鞍山
98	23.9631	0.0102184	469.23	82.9493	220.847	淮北
99	22.9532	0.0076063	506.901	70.269	219.111	铜陵
100	19.5725	0.0164238	433.508	70.0565	217.397	安庆
101	22.973	0.0168617	657.764	91.7838	227.252	黄山
102	21.163	0.00980294	485.599	73.4141	222.278	滁州
103	13.0841	0.00974368	348.121	57.6636	211.661	阜阳
104	17.0915	0.00245492	377.995	62.3476	206.386	宿州
105	15.9048	0.0133287	420.946	58.6735	217.604	六安
106	13.6713	0.0100775	333.853	59.6006	206.715	亳州
107	24.6049	0.0140557	484.228	80.6914	221.902	池州
108	22.5	0.0158442	607.454	80.7143	223.422	宣城
109	38.2698	0.0256381	1496.83	128.427	257.853	福州
110	74.4762	0.0227489	1287.45	200.009	271.237	厦门
111	33.9296	0.00879186	927.101	82.2535	241.121	莆田
112	29.3889	0.0148808	616.493	84.7222	235.555	三明
113	38.6792	0.00965617	1156.44	126.685	243.43	泉州
114	30.6265	0.00601905	746.241	92.8016	237.963	漳州
115	27.0784	0.0129417	576.517	81.5047	231.955	南平
116	26.5823	0.00870921	1198.01	81.962	240.493	龙岩
117	30.9259	0.010147	621.387	82.6211	242.784	宁德
118	33.2381	0.0282151	1203.81	116.762	253.125	南昌
119	17.7929	0.00836917	184.538	88.1657	226.164	景德镇
120	22.5	0.00867928	606.515	85	218.465	萍乡
121	21.4615	0.00969075	566.8	81.9231	225.123	九江
122	25.0492	0.0070512	899.18	80.9016	222.786	新余
123	25.6562	0.00936321	554.289	71.7188	219.109	鹰潭
124	18.7084	0.00956883	491.992	74.0246	224.364	赣州
125	17.1642	0.00861481	402.84	67.8806	208.621	吉安
126	18.9468	0.0059813	422.525	68.7708	211.894	宜春
127	16.9374	0.00709986	442.703	62.181	212.509	抚州
128	16.304	0.00882168	314.381	63.9847	213.813	上饶
129	40.4286	0.0638827	987.733	120.776	248.637	济南
130	41.9527	0.0117049	1247.67	140.772	247.376	青岛
131	29.5612	0.0181761	673.005	106.859	231.235	淄博
132	23.7273	0.0047161	464.658	81.1005	223.219	枣庄
133	39.7436	0.00975342	873.323	116.41	240.982	东营
134	30.9694	0.0106864	700.472	122.018	236.022	烟台
135	24.5595	0.0146248	588.23	101.652	227.898	潍坊
136	21.7248	0.00545834	422.228	82.6727	218.61	济宁
137	22.7671	0.00891551	433.144	85.9895	218.005	泰安
138	37.1094	0.00614706	805.609	139.062	239.123	威海
139	24.6711	0.00684869	523.023	91.0526	233.107	日照
140	19.5353	0.0115719	532.468	80.1205	221.921	临沂
141	21.1765	0.00993829	412.877	78.3193	208.199	德州
142	20.9062	0.00692563	400.617	79.0625	212.28	聊城
143	33.7107	0.00949749	369.53	95.9391	219.219	滨州
144	15.4073	0.00710924	353.773	67.419	204.471	菏泽
145	35.0048	0.0212011	1651.42	168.86	261.139	郑州
146	15.3846	0.00832707	459.297	67.4419	218.703	开封
147	26.3229	0.0189283	654.963	92.0149	230.113	洛阳
148	8.99471	0.00543332	466.289	72.6631	218.59	平顶山
149	20.8333	0.00879437	505.204	78.0449	215.015	安阳
150	21.1765	0.00667697	511.588	85.8824	215.437	鹤壁
151	24.4204	0.0073211	528.977	88.1453	221.854	新乡
152	23.4501	0.00890774	568.453	96.2264	225.744	焦作
153	20.3704	0.00939751	500.581	74.537	213.513	濮阳
154	19.0945	0.00948777	489.238	75.7874	226.294	许昌
155	20.8614	0.00383167	502.772	80.97	219.403	漯河
156	25	0.0128906	622.632	91.9298	224.937	三门峡
157	12.25	0.0059825	588.002	66	213.858	南阳
158	14.387	0.0121036	400.303	60.8825	209.729	商丘
159	12.416	0.0148882	383.992	55.1526	216.803	信阳
160	12.4134	0.0107825	329.006	50.318	201.089	周口
161	14.8626	0.00926139	356.182	62.0187	206.961	驻马店
162	52.3513	0.0227887	1630.74	147.471	265.904	武汉
163	22.5572	0.00603398	756.458	82.2878	230.508	黄石
164	23.6994	0.0117407	489.809	85.0173	223.946	十堰
165	30.2755	0.00771371	731.378	99.1939	231.171	宜昌
166	23.7905	0.0101708	577.554	80.6419	226.34	襄阳
167	27.1261	0.0083072	700.09	81.8919	235.127	鄂州
168	22.0068	0.0153288	558.65	76.8707	219.564	荆门
169	13.4875	0.00819036	432.956	63.7765	217.739	孝感
170	18.8224	0.0141557	505.745	70.9782	222.329	荆州
171	20.7027	0.00766518	402.973	60.1351	215.748	黄冈
172	19.4079	0.0155469	454.316	72.7632	222.801	咸宁
173	17	0.00819462	405.34	71.6	217.813	随州
174	39.3512	0.0164048	1410.45	169.676	254.278	长沙
175	26.8288	0.00932867	653.422	92.3077	220.69	株洲
176	27.2222	0.00647612	676.014	96.9722	225.634	湘潭
177	14.375	0.00919348	477.106	62.625	210.965	衡阳
178	12.6586	0.0111509	343.438	59.5642	200.17	邵阳
179	20.8131	0.0147221	521.176	81.3086	212.604	岳阳
180	19.1518	0.0127292	505.411	80.3234	210.038	常德
181	19.1765	0.0217379	605.429	81.1765	213.549	张家界
182	14.7787	0.0112538	428.605	70.7724	204.725	益阳
183	17.8539	0.0107482	469.41	76.03	212.826	郴州
184	12.9938	0.013178	373.121	55.6075	206.222	永州
185	16.5594	0.0146675	481.78	74.1149	205.614	怀化
186	17.1982	0.0088344	435.073	68.2819	207.378	娄底
187	55.1292	0.0503986	3387.19	283.318	266.787	广州
188	21.4925	0.00887212	582.107	70.0149	222.158	韶关
189	66.4368	0.0414982	6334.48	385.862	272.718	深圳
190	60.4874	0.0372189	4763.19	168.992	267.186	珠海
191	23.5398	0.0107272	774.317	102.319	233.326	汕头
192	60.8095	0.00874234	2479.48	237.857	250.624	佛山
193	37.3737	0.0105215	1106.06	104.242	231.38	江门
194	17.5209	0.0140231	567.052	72.938	215.588	湛江
195	13.0597	0.0089043	525.065	57.9701	208.588	茂名
196	42.0628	0.0101407	610.749	77.6233	221.428	肇庆
197	42.5935	0.00721823	1447.42	164.309	242.587	惠州
198	16	0.0153277	309.091	63	216.919	梅州
199	14.876	0.0187628	492.62	64.5455	219.845	汕尾
200	17.8177	0.0109952	478.311	64.1769	219.651	河源
201	20.202	0.0110359	604.428	70.1751	221.007	阳江
202	16.7643	0.0102801	606.86	73.6339	221.086	清远
203	51.9905	0.0103565	2161.7	206.682	250.993	东莞
204	51.5294	0.0082247	1520.19	196.471	252.665	中山
205	18.913	0.0137565	700.449	83.3333	220.992	潮州
206	15.2205	0.0140198	1162.49	83.7838	216.016	揭阳
207	18.2	0.0114087	473.13	76.6667	213.463	云浮
208	31.0436	0.0143215	1058.58	120.476	245.46	南宁
209	26.8734	0.00456429	742.773	100.178	231.141	柳州
210	22.0375	0.00884228	626.897	89.8277	229.797	桂林
211	16.0401	0.0071766	400.705	64.4699	208.604	梧州
212	23.1429	0.0103541	782.931	114	231.861	北海
213	20.449	0.0128865	818.143	106.122	225.521	防城港
214	11.9221	0.00698147	420.898	60.5839	202.372	钦州
215	15.6475	0.00841705	340.248	56.7986	200.314	贵港
216	12.0166	0.0107651	414.887	58.9779	203.41	玉林
217	12.9187	0.0114205	545.246	74.4019	203.464	百色
218	12.7049	0.0122755	409.459	62.2951	206.735	贺州
219	11.0233	0.0132896	436.344	64.4186	197.078	河池
220	13.0597	0.0120009	369.123	71.5672	202.544	来宾
221	11.2	0.00997661	533.52	75.6	205.342	崇左
222	39.7076	0.0311647	1956.99	206.316	248.017	海口
223	27.5752	0.011773	722.242	96.6077	233.376	重庆
224	30.2474	0.0529746	1373.12	136.272	253.893	成都
225	16.9136	0.0154816	373.907	80.3333	212.309	自贡
226	30.7798	0.0148614	781.138	137.523	217.545	攀枝花
227	17.5882	0.00855619	531.541	85.0392	207.268	泸州
228	22.4639	0.00884756	586.503	104.639	221.871	德阳
229	22.7467	0.0167878	647.007	96.1453	226.762	绵阳
230	16.7921	0.0169844	506.079	80.8482	203.878	广元
231	13.9459	0.0118527	300.786	62.4865	205.815	遂宁
232	15.1928	0.00691676	418.795	70.4578	204.565	内江
233	18.4205	0.00860227	648.398	87.5568	216.019	乐山
234	12.9618	0.0125639	439.512	74.0791	207.777	南充
235	15.7971	0.00945059	548.116	81.0145	211.227	眉山
236	17.7387	0.00685664	500.82	81.6216	209.999	宜宾
237	13.1935	0.00837169	100.716	58.7097	204.749	广安
238	12.6667	0.017917	379.159	57.0774	198.32	达州
239	19.9221	0.0202221	684.974	104.545	209.927	雅安
240	12.4255	0.013693	422.074	71.5426	195.328	巴中
241	11.6074	0.0143951	326.246	55.5874	212	资阳
242	33.7843	0.0194547	1459.5	173.578	244.595	贵阳
243	12.6959	0.00733353	559.942	93.5673	207.223	六盘水
244	11.8012	0.00676034	552.671	81.8634	211.172	遵义
245	11.9601	0.00770162	506.645	75.3821	211.12	安顺
246	28.6554	0.0189379	1569.13	166.679	246.926	昆明
247	12.8593	0.00453657	447.286	70.525	206.035	曲靖
248	21.895	0.00738122	652.539	84.7945	217.193	玉溪
249	12.0684	0.0054351	583.106	89.7338	201.437	保山
250	7.91599	0.00808436	403.323	60.5202	189.822	昭通
251	15.6992	0.0133715	743.715	83.2439	220.339	丽江
252	11.996	0.0096761	363.016	97.1858	198.143	普洱
253	13.2971	0.00932345	581.69	89.9582	194.332	临沧
254	38.3002	0.0453106	1402.24	144.636	250.451	西安
255	18.8916	0.0103247	186.193	93.7952	208.297	铜川
256	18.8976	0.0083499	547.349	92.0997	214.079	宝鸡
257	17.4359	0.00854206	600.543	91.9231	215.583	咸阳
258	15.6475	0.00682848	500.594	82.0863	205.312	渭南
259	15.2101	0.00906258	631.79	104.37	212.462	延安
260	12.9215	0.00946493	510.471	91.8848	209.136	汉中
261	13.5844	0.0079985	707.522	84.6753	212.585	榆林
262	12.7377	0.013144	529.551	76.2295	205.123	安康
263	11.6719	0.00999601	406.273	68.5455	65.1809	商洛
264	26.3313	0.0161127	1333.05	160.061	238.727	兰州
265	12.6813	0.00624678	739.011	86.8132	207.808	白银
266	9.87601	0.00916023	453.124	81.1321	193.544	天水
267	8.42105	0.00999679	468.453	83.1579	198.317	武威
268	16.0076	0.0131275	470.519	81.6031	213.32	张掖
269	9.7265	0.0108548	679.487	76.8547	196.201	平凉
270	17.3737	0.00952256	507.586	116.414	226.547	酒泉
271	9.92593	0.0106974	245.87	82.2222	198.268	庆阳
272	6.20132	0.00782613	366.875	53.9274	191.669	定西
273	5.87805	0.0142471	457.247	67.8049	187.906	陇南
274	25.6117	0.0242728	1379.52	128.311	224.424	西宁
275	25.9788	0.0127928	1228.65	129.577	239.493	银川
276	9.72973	0.00903624	843.865	71.6216	213.149	石嘴山
277	12.7832	0.0105113	603.846	104.252	200.546	吴忠
278	10.0328	0.0129508	524.156	89.3443	196.659	中卫
279	23.6413	0.0137356	1436.31	135.937	242.409	乌鲁木齐
2018,1	46.1483	0.102563	6500.96	291.352	285.414	2018北京
2	45.3789	0.0247093	3018.32	152.268	251.074	天津
3	38.0855	0.0384535	889.523	140.122	246.433	石家庄
4	29.0237	0.00865883	702.492	127.19	228.874	唐山
5	36.6667	0.0167558	817.013	127.667	232.675	秦皇岛
6	19.4461	0.00775287	447.094	90.5482	217.721	邯郸
7	23.212	0.0089011	472.3	83.8143	214.767	邢台
8	25.8278	0.00617546	634.136	93.351	226.668	保定
9	26.6667	0.0116057	579.548	91.6344	220.219	张家口
10	25.1309	0.0226469	570.885	95.3822	215.31	承德
11	27.3308	0.00864208	515.342	97.6169	215.626	沧州
12	40.2923	0.0119568	973.658	124.029	249.06	廊坊
13	27.8509	0.0158354	412.564	101.316	218.045	衡水
14	40.2546	0.0196413	1324.09	205.491	257.79	太原
15	24.5283	0.00713106	1335.42	81.1321	226.564	大同
16	34.8485	0.00692858	1132.44	120.455	224.082	阳泉
17	26.5487	0.00680937	525.779	100.59	222.82	长治
18	24.8869	0.00632351	1453.05	101.267	236.337	晋城
19	22.6994	0.0111118	579.448	103.129	220.681	朔州
20	17.0539	0.00729676	782.647	93.7725	227.954	晋中
21	20.8733	0.0118088	500.704	82.5926	226.679	运城
22	20.7792	0.011613	501.818	97.7922	218.925	忻州
23	23.3256	0.00963037	820.051	98.0023	225.462	临汾
24	19.2893	0.0109912	686.294	66.5482	217.935	吕梁
25	27.561	0.0350777	2717.68	156.341	245.355	呼和浩特
26	30.8036	0.0118129	869.857	110.357	233.82	包头
27	45.4545	0.0197672	954.886	150.909	235.667	乌海
28	17.6471	0.0177592	596.828	95.6427	210.153	赤峰
29	19.6203	0.016585	507.693	101.519	203.246	通辽
30	29.0123	0.0120038	1228.4	160.556	232.75	鄂尔多斯
31	23.1875	0.0145359	710.012	106.953	214.114	呼伦贝尔
32	18.2874	0.0133333	658.621	98.7356	219.916	巴彦淖尔
33	11.7601	0.0202641	402.041	68.2878	202.144	乌兰察布
34	31.9035	0.0202184	1207.42	166.676	254.393	沈阳
35	30.4202	0.0702553	1217.77	140.252	253.971	大连
36	28.655	0.0111587	722.708	107.018	226.637	鞍山
37	29.6651	0.0102002	632.565	99.0431	225.964	抚顺
38	29.4521	0.0126062	725.993	97.5342	220.842	本溪
39	29.0598	0.0187099	719.808	95.7179	221.806	丹东
40	26.7797	0.0127817	674.661	97.2881	217.079	锦州
41	29.8701	0.0153888	879.022	96.1645	224.626	营口
42	28.6486	0.0225783	620.168	89.7297	206.35	阜新
43	28.5714	0.0113132	758.989	104.571	218.943	辽阳
44	31.5385	0.00638402	973	113.846	233.793	盘锦
45	20.8904	0.0125554	509.353	78.4247	207.353	铁岭
46	20.2381	0.0155127	520.134	71.8095	196.276	朝阳
[truncated: 794 more rows]
